# Supplementary material for: Genetically Predicted Association of 91 Circulating Inflammatory Proteins with Multiple Sclerosis: A Mendelian Randomization Study
Source: Brain Sci. 2024 Aug 19;14(8):833. doi: 10.3390/brainsci14080833 (PMC11353031; doi:10.3390/brainsci14080833)
Supplement: Supplementary file 1 [file brainsci-14-00833-s001.zip]

Archive with 1 entries (1 files):
- brainsci-3131018-supplementary.xlsx
