# Supplementary material for: Genetically Predicted Association of 91 Circulating Inflammatory Proteins with Multiple Sclerosis: A Mendelian Randomization Study
Source: Brain Sci. 2024 Aug 19;14(8):833. doi: 10.3390/brainsci14080833 (PMC11353031; doi:10.3390/brainsci14080833)
Supplement: Supplementary file 1 [file brainsci-14-00833-s001.zip › brainsci-3131018-supplementary.xlsx]

## Sheet: Supplementary Table 1
Supplementary Table 1. Detailed information of genetic instruments of 91 plasma proteins for effect on multiple sclerosis.
SNP	chr.outcome	pos.outcome	effect_allele.outcome	other_allele.outcome	beta.outcome	se.outcome	pval.outcome	samplesize.outcome	outcome	id.outcome	effect_allele.exposure	other_allele.exposure	beta.exposure	eaf.exposure	chr.exposure	pos.exposure	se.exposure	pval.exposure	samplesize.exposure	exposure	id.exposure	rsq.exposure	F.exposure	rsq.outcome	steiger_dir	steiger_pval
rs10008912	4	7148069	A	G	0.0129839	0.0307851	0.6732	115803	multiple sclerosis || id:ieu-b-18	ieu-b-18	A	G	0.0586	0.5255	4	7148069	0.0131	7.7e-06	14287	CXCL9_CXCL9	GCST90274784	0.00139863	20.0075	1.53609e-06	TRUE	4.51597e-05
rs10010472	4	157843781	A	G	0.0115332	0.0182715	0.5279	115803	multiple sclerosis || id:ieu-b-18	ieu-b-18	A	G	0.0559	0.7019	4	157843781	0.0126	9.14e-06	14732	TWEAK_TNFSF12	GCST90274846	0.00133426	19.6799	3.44063e-06	TRUE	7.32981e-05
rs1001495	2	241647342	T	C	0.0263498	0.0316025	0.4044	115803	multiple sclerosis || id:ieu-b-18	ieu-b-18	T	C	0.0983	0.9113	2	241647342	0.0215	4.83e-06	13650	CCL23_CCL23	GCST90274767	0.00152909	20.901	6.00339e-06	TRUE	5.07658e-05
rs10024178	4	5801734	C	T	-0.0623173	0.02846	0.0285503	115803	multiple sclerosis || id:ieu-b-18	ieu-b-18	C	T	0.0925	0.905	4	5801734	0.0199	3.35e-06	14716	ADA_ADA	GCST90274759	0.00146606	21.6032	4.14016e-05	TRUE	0.000270832
rs10024203	4	5786594	A	C	-0.0609069	0.0286027	0.03322	115803	multiple sclerosis || id:ieu-b-18	ieu-b-18	A	C	0.0922	0.094	4	5786594	0.0203	5.58e-06	14735	CASP-8_CASP8	GCST90274763	0.00139802	20.6258	3.91552e-05	TRUE	0.0003693
rs10031141	4	74594043	G	A	-0.0062193	0.017026	0.7149	115803	multiple sclerosis || id:ieu-b-18	ieu-b-18	G	A	0.392	0.594	4	74594043	0.0119	1e-200	14296	CXCL6_CXCL6	GCST90274783	0.0705489	1084.97	1.15225e-06	TRUE	2.68518e-205
rs10043030	5	159937794	C	T	-0.022757	0.0397827	0.5673	115803	multiple sclerosis || id:ieu-b-18	ieu-b-18	C	T	0.1179	0.0613	5	159936536	0.0248	1.99e-06	14091	PD-L1_CD274	GCST90274832	0.00160135	22.5976	2.82571e-06	TRUE	1.71764e-05
rs1004308	9	124977274	T	C	0.0270313	0.0209943	0.1979	115803	multiple sclerosis || id:ieu-b-18	ieu-b-18	T	C	0.0727	0.1931	9	124977274	0.0162	7.2e-06	11783	IL-15RA_IL15RA	GCST90274800	0.00170624	20.1356	1.43157e-05	TRUE	0.000103408
rs10057700	5	161958436	G	A	-0.0441609	0.0861914	0.6084	115803	multiple sclerosis || id:ieu-b-18	ieu-b-18	G	A	0.0822	0.4388	5	161958436	0.0181	5.59e-06	8587	IL-1 alpha_IL1A	GCST90274805	0.00239609	20.6198	2.26691e-06	TRUE	2.18775e-05
rs10063171	5	67352803	T	G	0.0235757	0.0245858	0.3376	115803	multiple sclerosis || id:ieu-b-18	ieu-b-18	T	G	0.0775	0.1932	5	67352803	0.0175	9.49e-06	11340	IL-1 alpha_IL1A	GCST90274805	0.00172649	19.6088	7.94044e-06	TRUE	8.20307e-05
rs10065995	5	10215009	C	T	-9.9995e-05	0.0284944	0.9972	115803	multiple sclerosis || id:ieu-b-18	ieu-b-18	C	T	0.0536	0.6595	5	10215009	0.0121	9.43e-06	14723	CST5_CST5	GCST90274777	0.00133102	19.62	1.06347e-10	TRUE	3.04655e-05
rs10067443	5	19244332	C	T	0.00692391	0.0203998	0.734301	115803	multiple sclerosis || id:ieu-b-18	ieu-b-18	C	T	0.0753	0.8011	5	19244332	0.0149	4.33e-07	14296	IL-10_IL10	GCST90274795	0.00178331	25.5362	9.94806e-07	TRUE	3.26225e-06
rs10091841	8	9104264	T	G	-0.00924258	0.0166975	0.5799	115803	multiple sclerosis || id:ieu-b-18	ieu-b-18	T	G	0.064	0.4945	8	9104264	0.0135	2.13e-06	11345	IL-10RA_IL10RA	GCST90274796	0.0019771	22.4707	2.64588e-06	TRUE	1.31898e-05
rs1009409	13	69789253	T	G	0.00608147	0.01684	0.717999	115803	multiple sclerosis || id:ieu-b-18	ieu-b-18	T	G	0.0552	0.3857	13	69789253	0.0121	5.07e-06	14295	NT-3_NTF3	GCST90274829	0.00145376	20.8088	1.12621e-06	TRUE	2.87801e-05
rs10100578	8	106471906	G	A	-0.0247902	0.0166112	0.1356	115803	multiple sclerosis || id:ieu-b-18	ieu-b-18	G	A	0.0523	0.5034	8	106471906	0.0117	7.82e-06	14723	IL-12B_IL12B	GCST90274798	0.00135533	19.9789	1.92326e-05	TRUE	0.000208967
rs10125254	9	1673918	A	C	-0.00904074	0.01652	0.584201	115803	multiple sclerosis || id:ieu-b-18	ieu-b-18	A	C	0.0651	0.5937	9	1673918	0.0138	2.39e-06	10856	IL-15RA_IL15RA	GCST90274800	0.00204571	22.2497	2.58627e-06	TRUE	1.37144e-05
rs1013434	21	40484010	C	T	0.121775	0.0367985	0.000935492	115803	multiple sclerosis || id:ieu-b-18	ieu-b-18	C	T	0.0732	0.2201	21	40484010	0.0158	3.61e-06	11783	IL-33_IL33	GCST90274812	0.00181828	21.4602	9.4559e-05	TRUE	0.000658256
rs10140592	14	70451473	A	G	0.0322133	0.103667	0.756	115803	multiple sclerosis || id:ieu-b-18	ieu-b-18	A	G	0.2704	0.0209	14	70451473	0.0553	1.01e-06	13753	CCL13_CCL13	GCST90274824	0.00173545	23.9056	8.33828e-07	TRUE	6.1883e-06
rs10142466	14	69271784	A	G	0.0902976	0.0162915	2.98003e-08	115803	multiple sclerosis || id:ieu-b-18	ieu-b-18	A	G	0.057	0.49	14	69271784	0.0109	1.7e-07	14721	OPG_TNFRSF11B	GCST90274830	0.00185419	27.3425	0.000265218	TRUE	0.00219489
rs10152568	15	39160069	C	T	0.0377774	0.0299049	0.2065	115803	multiple sclerosis || id:ieu-b-18	ieu-b-18	C	T	0.0682	0.6072	15	39160069	0.0154	9.49e-06	11784	IL-4_IL4	GCST90274813	0.00166155	19.6089	1.37804e-05	TRUE	0.000126295
rs10152968	15	60604436	A	G	-0.0226547	0.0194123	0.2432	115803	multiple sclerosis || id:ieu-b-18	ieu-b-18	A	G	0.0678	0.7664	15	60604436	0.0153	9.36e-06	11792	LIF_LIF	GCST90274819	0.00166252	19.6337	1.1761e-05	TRUE	0.000110981
rs10164255	18	70532840	T	G	0.00568382	0.0166614	0.733	115803	multiple sclerosis || id:ieu-b-18	ieu-b-18	T	G	0.0556	0.408	18	70532840	0.0121	4.33e-06	14729	FIt3L_FLT3LG	GCST90274791	0.00143147	21.1115	1.00495e-06	TRUE	2.53095e-05
rs10178845	2	8443803	G	A	0.0214679	0.0180848	0.2352	115803	multiple sclerosis || id:ieu-b-18	ieu-b-18	G	A	0.0682	0.3043	2	8443803	0.0144	2.18e-06	11765	TNFRSF9_TNFRSF9	GCST90274841	0.00190294	22.4269	1.21684e-05	TRUE	3.3245e-05
rs1017982	1	238095957	A	G	0.0532953	0.021007	0.01118	115803	multiple sclerosis || id:ieu-b-18	ieu-b-18	A	G	0.0623	0.2606	1	238095957	0.014	8.59e-06	14296	NT-3_NTF3	GCST90274829	0.00138326	19.7997	5.55793e-05	TRUE	0.000790481
rs10182644	2	46461654	C	T	-0.00732678	0.0298021	0.8058	115803	multiple sclerosis || id:ieu-b-18	ieu-b-18	C	T	0.0828	0.1671	2	46461654	0.0186	8.52e-06	11344	IL-5_IL5	GCST90274814	0.00174386	19.8134	5.21939e-07	TRUE	3.00337e-05
rs10191831	2	41864408	C	T	-0.0333381	0.0164476	0.0426697	115803	multiple sclerosis || id:ieu-b-18	ieu-b-18	C	T	0.0591	0.4361	2	41864408	0.0125	2.27e-06	12403	DNER_DNER	GCST90274785	0.00179906	22.3504	3.54772e-05	TRUE	0.000112803
rs10207134	2	228661828	C	T	-0.036139	0.0176143	0.0402004	115803	multiple sclerosis || id:ieu-b-18	ieu-b-18	C	T	0.0996	0.326	2	228661828	0.0128	7.18e-15	14287	CCL20_CCL20	GCST90274766	0.00422008	60.5394	3.63491e-05	TRUE	2.81742e-11
rs10211598	2	137066709	C	T	0.013592	0.0183063	0.4578	115803	multiple sclerosis || id:ieu-b-18	ieu-b-18	C	T	0.0628	0.6354	2	137066601	0.0137	4.56e-06	11770	TNFSF14_TNFSF14	GCST90274842	0.00178208	21.009	4.76049e-06	TRUE	3.47217e-05
rs10233998	7	89060931	T	G	0.0129839	0.0355579	0.715	115803	multiple sclerosis || id:ieu-b-18	ieu-b-18	T	G	0.131	0.0604	7	89060931	0.0286	4.64e-06	11785	IL-1 alpha_IL1A	GCST90274805	0.00177709	20.9767	1.1514e-06	TRUE	2.1283e-05
rs10234370	7	28486167	T	C	0.0115666	0.0187358	0.537	115803	multiple sclerosis || id:ieu-b-18	ieu-b-18	T	C	0.0582	0.6371	7	28486167	0.0127	4.59e-06	14295	IL-6_IL6	GCST90274815	0.00146696	20.998	3.29119e-06	TRUE	3.83015e-05
rs10242459	7	3911280	A	G	0.0357308	0.0212698	0.0929801	115803	multiple sclerosis || id:ieu-b-18	ieu-b-18	A	G	0.0729	0.8219	7	3911280	0.0154	2.2e-06	14729	CCL19_CCL19	GCST90274765	0.00151908	22.4055	2.43689e-05	TRUE	9.90476e-05
rs1027232	15	40077948	A	C	0.020611	0.0350232	0.5562	115803	multiple sclerosis || id:ieu-b-18	ieu-b-18	A	C	0.1072	0.0762	15	40077948	0.0238	6.66e-06	14730	CCL20_CCL20	GCST90274766	0.00137542	20.2851	2.9907e-06	TRUE	5.26766e-05
rs10282173	7	38651934	C	A	-0.016536	0.0438036	0.705801	115803	multiple sclerosis || id:ieu-b-18	ieu-b-18	C	A	0.1516	0.0412	7	38651934	0.034	8.24e-06	11792	TNFB_LTA	GCST90274840	0.00168314	19.8777	1.23063e-06	TRUE	3.6063e-05
rs1034059	6	158193698	A	G	-0.0190809	0.0343624	0.578699	115803	multiple sclerosis || id:ieu-b-18	ieu-b-18	A	G	0.0681	0.6981	6	158193698	0.0145	2.65e-06	14296	CASP-8_CASP8	GCST90274763	0.00154054	22.0545	2.66267e-06	TRUE	2.18214e-05
rs1034059	6	158193698	A	G	-0.0190809	0.0343624	0.578699	115803	multiple sclerosis || id:ieu-b-18	ieu-b-18	A	G	0.076	0.6981	6	158193698	0.0145	1.59e-07	14288	SIRT2_SIRT2	GCST90274834	0.00191905	27.4682	2.66267e-06	TRUE	1.94443e-06
rs1034059	6	158193698	A	G	-0.0190809	0.0343624	0.578699	115803	multiple sclerosis || id:ieu-b-18	ieu-b-18	A	G	0.0695	0.698	6	158193698	0.0145	1.64e-06	14288	STAMPB_STAMBP	GCST90274837	0.00160533	22.9706	2.66267e-06	TRUE	1.44713e-05
rs1034059	6	158193698	A	G	-0.0190809	0.0343624	0.578699	115803	multiple sclerosis || id:ieu-b-18	ieu-b-18	A	G	0.066	0.6982	6	158193698	0.0146	6.17e-06	14288	4EBP1_EIF4EBP1	GCST90274758	0.0014282	20.4325	2.66267e-06	TRUE	4.51032e-05
rs10401247	19	52051784	A	G	0.0506931	0.0273571	0.0638793	115803	multiple sclerosis || id:ieu-b-18	ieu-b-18	A	G	0.095	0.8846	19	52051784	0.0211	6.72e-06	11344	IL-18R1_IL18R1	GCST90274804	0.00178378	20.2678	2.96505e-05	TRUE	0.00018285
rs10403201	19	14764810	G	A	-0.00994933	0.0178376	0.577	115803	multiple sclerosis || id:ieu-b-18	ieu-b-18	G	A	0.0597	0.292	19	14764810	0.0125	1.79e-06	14730	LAP TGF-beta-1_TGFB1	GCST90274818	0.00154616	22.8071	2.68659e-06	TRUE	1.63598e-05
rs10403201	19	14764810	G	A	-0.00994933	0.0178376	0.577	115803	multiple sclerosis || id:ieu-b-18	ieu-b-18	G	A	0.0584	0.2923	19	14764810	0.0127	4.26e-06	14730	IL-7_IL7	GCST90274816	0.00143348	21.1426	2.68659e-06	TRUE	3.43661e-05
rs10403201	19	14764810	G	A	-0.00994933	0.0178376	0.577	115803	multiple sclerosis || id:ieu-b-18	ieu-b-18	G	A	0.0601	0.2925	19	14764810	0.0127	2.22e-06	14730	CXCL5_CXCL5	GCST90274782	0.00151803	22.3915	2.68659e-06	TRUE	1.96885e-05
rs10412462	19	14691684	C	A	-0.0852311	0.0546117	0.1186	115803	multiple sclerosis || id:ieu-b-18	ieu-b-18	C	A	0.1731	0.0363	19	14691684	0.0366	2.25e-06	11790	NRTN_NRTN	GCST90274828	0.00189363	22.3645	2.10331e-05	TRUE	5.59209e-05
rs10446322	3	143068250	A	G	-0.0114344	0.0166792	0.493	115803	multiple sclerosis || id:ieu-b-18	ieu-b-18	A	G	0.064	0.3961	3	143068250	0.0132	1.24e-06	11777	IL-13_IL13	GCST90274799	0.0019921	23.5038	4.05847e-06	TRUE	1.03876e-05
rs10465082	9	35993938	C	T	0.0117309	0.0165411	0.4782	115803	multiple sclerosis || id:ieu-b-18	ieu-b-18	C	T	0.0504	0.5023	9	35993938	0.0112	6.8e-06	14733	CDCP1_CDCP1	GCST90274775	0.00137258	20.2473	4.3433e-06	TRUE	6.36497e-05
rs10473116	5	38712721	G	A	0.00458945	0.0210986	0.8278	115803	multiple sclerosis || id:ieu-b-18	ieu-b-18	G	A	0.0717	0.1852	5	38712721	0.016	7.42e-06	13235	TGF-alpha_TGFA	GCST90274838	0.00151501	20.0786	4.08603e-07	TRUE	2.99228e-05
rs10495032	1	216837226	G	T	-0.041343	0.0417111	0.3216	115803	multiple sclerosis || id:ieu-b-18	ieu-b-18	G	T	0.1557	0.0383	1	216837226	0.0318	9.77e-07	14720	FGF-21_FGF21	GCST90274788	0.00162595	23.9698	8.48369e-06	TRUE	1.89112e-05
rs10499604	7	38626562	T	C	-0.0200967	0.0171584	0.2415	115803	multiple sclerosis || id:ieu-b-18	ieu-b-18	T	C	0.058	0.3266	7	38626562	0.0125	3.48e-06	14730	SLAMF1_SLAMF1	GCST90274835	0.00145948	21.5267	1.18462e-05	TRUE	7.02363e-05
rs1050152	5	131676320	C	T	0.0391246	0.0166749	0.0189601	115803	multiple sclerosis || id:ieu-b-18	ieu-b-18	C	T	0.0651	0.4122	5	131676320	0.0133	9.84e-07	11785	IL-7_IL7	GCST90274816	0.00202884	23.9544	4.75379e-05	TRUE	7.87839e-05
rs10508556	10	18285342	T	C	-0.0167393	0.016312	0.3048	115803	multiple sclerosis || id:ieu-b-18	ieu-b-18	T	C	0.0523	0.4627	10	18285342	0.0114	4.48e-06	14735	LAP TGF-beta-1_TGFB1	GCST90274818	0.00142634	21.0443	9.09377e-06	TRUE	7.04181e-05
rs10508556	10	18285342	T	C	-0.0167393	0.016312	0.3048	115803	multiple sclerosis || id:ieu-b-18	ieu-b-18	T	C	0.0518	0.4633	10	18285342	0.0116	7.99e-06	14735	CXCL1_CXCL1	GCST90274779	0.00135147	19.9381	9.09377e-06	TRUE	0.000113452
rs10513018	3	136674468	G	A	-0.0352706	0.0316163	0.2646	115803	multiple sclerosis || id:ieu-b-18	ieu-b-18	G	A	0.0875	0.8986	3	136674468	0.0197	8.93e-06	14288	4EBP1_EIF4EBP1	GCST90274758	0.00137884	19.7253	1.0747e-05	TRUE	0.000133681
rs1057964	5	95235627	C	T	0.00270365	0.0182769	0.8824	115803	multiple sclerosis || id:ieu-b-18	ieu-b-18	C	T	0.1122	0.7184	5	95235627	0.0142	2.76e-15	11979	SLAMF1_SLAMF1	GCST90274835	0.00518479	62.4218	1.88966e-07	TRUE	8.06427e-14
rs1065657	6	90047013	A	G	-0.0216323	0.0166663	0.1943	115803	multiple sclerosis || id:ieu-b-18	ieu-b-18	A	G	0.0655	0.4536	6	90047013	0.0118	2.84e-08	14287	TRAIL_TNFSF10	GCST90274843	0.002152	30.8076	1.45482e-05	TRUE	1.54987e-06
rs1072074	4	24758319	G	A	0.0100503	0.0182579	0.582	115803	multiple sclerosis || id:ieu-b-18	ieu-b-18	G	A	0.0649	0.5847	4	24758319	0.0141	4.17e-06	11785	IL-17C_IL17C	GCST90274802	0.00179449	21.1825	2.61663e-06	TRUE	2.48665e-05
rs10732827	10	85891907	A	G	0.0071742	0.0170656	0.6742	115803	multiple sclerosis || id:ieu-b-18	ieu-b-18	A	G	0.0558	0.3498	10	85891907	0.0124	6.8e-06	14742	MMP-1_MMP1	GCST90274826	0.00137174	20.2473	1.52613e-06	TRUE	4.20914e-05
rs10733789	10	64948684	C	T	-0.00370686	0.0177418	0.8345	115803	multiple sclerosis || id:ieu-b-18	ieu-b-18	C	T	0.0815	0.6875	10	64948684	0.0127	1.39e-10	14287	CXCL11_CXCL11	GCST90274781	0.0028742	41.1763	3.76968e-07	TRUE	2.20447e-09
rs10734292	11	20486401	A	G	-0.00169856	0.0328798	0.9588	115803	multiple sclerosis || id:ieu-b-18	ieu-b-18	A	G	0.1208	0.067	11	20486401	0.0267	6.06e-06	11776	IL-7_IL7	GCST90274816	0.00173524	20.4662	2.30458e-08	TRUE	1.76244e-05
rs10734292	11	20486401	A	G	-0.00169856	0.0328798	0.9588	115803	multiple sclerosis || id:ieu-b-18	ieu-b-18	A	G	0.123	0.067	11	20486401	0.0267	4.09e-06	11776	CXCL1_CXCL1	GCST90274779	0.0017989	21.2185	2.30458e-08	TRUE	1.23417e-05
rs10737349	1	180711938	A	G	-0.0246926	0.0256123	0.335	115803	multiple sclerosis || id:ieu-b-18	ieu-b-18	A	G	0.0746	0.1462	1	180583036	0.0167	7.93e-06	14286	FGF-23_FGF23	GCST90274789	0.00139485	19.9519	8.0264e-06	TRUE	9.86799e-05
rs10740467	10	79176594	C	A	0.0192848	0.0173265	0.2657	115803	multiple sclerosis || id:ieu-b-18	ieu-b-18	C	A	0.0628	0.4585	10	79176594	0.014	7.27e-06	11344	TNFB_LTA	GCST90274840	0.00177063	20.1181	1.06977e-05	TRUE	7.92257e-05
rs10744409	12	129783438	A	G	-0.0109598	0.0168295	0.5149	115803	multiple sclerosis || id:ieu-b-18	ieu-b-18	A	G	0.064	0.4447	12	129783438	0.0131	1.03e-06	11764	TNFRSF9_TNFRSF9	GCST90274841	0.0020248	23.864	3.66226e-06	TRUE	8.39218e-06
rs1074669	4	35016704	G	A	0.0229616	0.0165454	0.1652	115803	multiple sclerosis || id:ieu-b-18	ieu-b-18	G	A	0.0548	0.5246	4	35016704	0.0119	4.12e-06	14286	uPA_PLAU	GCST90274847	0.00148222	21.2034	1.66315e-05	TRUE	0.000102967
rs10752781	1	234425332	T	G	-0.0037928	0.0166967	0.8203	115803	multiple sclerosis || id:ieu-b-18	ieu-b-18	T	G	0.0595	0.4904	1	234425332	0.0134	8.98e-06	11344	IL-13_IL13	GCST90274799	0.00173502	19.7128	4.45601e-07	TRUE	3.07277e-05
rs10777251	12	91100922	G	A	-0.00813298	0.0195948	0.6781	115803	multiple sclerosis || id:ieu-b-18	ieu-b-18	G	A	0.0767	0.1923	12	91080475	0.0166	3.83e-06	12411	FGF-19_FGF19	GCST90274787	0.0017172	21.3454	1.48766e-06	TRUE	2.04155e-05
rs10778675	12	79905558	A	C	-0.0268367	0.0234179	0.2518	115803	multiple sclerosis || id:ieu-b-18	ieu-b-18	A	C	0.0792	0.1687	12	79905558	0.0158	5.37e-07	14295	CX3CL1_CX3CL1	GCST90274778	0.00175465	25.1232	1.13408e-05	TRUE	1.37646e-05
rs1077965	15	80065337	G	A	0.0103534	0.0164542	0.5292	115803	multiple sclerosis || id:ieu-b-18	ieu-b-18	G	A	0.0546	0.5648	15	80065337	0.0118	3.71e-06	14731	CXCL10_CXCL10	GCST90274780	0.0014513	21.4073	3.419e-06	TRUE	3.39221e-05
rs10780690	9	87478172	T	G	0.0103463	0.0171662	0.5467	115803	multiple sclerosis || id:ieu-b-18	ieu-b-18	T	G	0.0557	0.5265	9	87478172	0.012	3.46e-06	14296	NT-3_NTF3	GCST90274829	0.0015048	21.5421	3.13695e-06	TRUE	2.94173e-05
rs10788164	10	123042845	C	T	-0.00672255	0.0172411	0.696599	115803	multiple sclerosis || id:ieu-b-18	ieu-b-18	C	T	0.0579	0.3425	10	123042845	0.0131	9.88e-06	11766	FGF-5_FGF5	GCST90274790	0.00165754	19.5317	1.31288e-06	TRUE	4.2946e-05
rs10792025	11	68921211	C	T	0.00119928	0.0171653	0.9443	115803	multiple sclerosis || id:ieu-b-18	ieu-b-18	C	T	0.0593	0.3383	11	68921211	0.0124	1.73e-06	14727	4EBP1_EIF4EBP1	GCST90274758	0.00155052	22.8669	4.21528e-08	TRUE	7.48658e-06
rs10792444	11	64434151	C	T	0.0345914	0.0267402	0.1958	115803	multiple sclerosis || id:ieu-b-18	ieu-b-18	C	T	0.0865	0.8838	11	64434151	0.0181	1.76e-06	14732	CCL25_CCL25	GCST90274768	0.00154789	22.8358	1.44507e-05	TRUE	4.80038e-05
rs10799609	1	20418323	C	T	0.0010994	0.0346658	0.9747	115803	multiple sclerosis || id:ieu-b-18	ieu-b-18	C	T	0.1321	0.0561	1	20418323	0.0293	6.53e-06	11778	ARTN_ARTN	GCST90274760	0.00172286	20.3234	8.68554e-09	TRUE	1.83551e-05
rs10818768	9	125709323	A	G	-0.0213258	0.0162316	0.1889	115803	multiple sclerosis || id:ieu-b-18	ieu-b-18	A	G	0.0522	0.5021	9	125709323	0.0118	9.7e-06	14288	TWEAK_TNFSF12	GCST90274846	0.00136776	19.5666	1.49063e-05	TRUE	0.000186224
rs10821552	9	136939992	C	A	-0.0328332	0.0170357	0.0539399	115803	multiple sclerosis || id:ieu-b-18	ieu-b-18	C	A	0.1132	0.3353	9	136939992	0.0156	3.97e-13	9841	CXCL5_CXCL5	GCST90274782	0.00532215	52.6448	3.2076e-05	TRUE	1.36326e-10
rs10822155	10	65071215	A	C	-0.00170145	0.0161508	0.9161	115803	multiple sclerosis || id:ieu-b-18	ieu-b-18	A	C	0.0838	0.4155	10	65071215	0.0117	7.93e-13	14744	VEGF_A_VEGFA	GCST90274848	0.00346731	51.2929	9.5838e-08	TRUE	2.00178e-11
rs10831650	11	11644391	A	G	-0.00816656	0.0178988	0.6482	115803	multiple sclerosis || id:ieu-b-18	ieu-b-18	A	G	0.0692	0.3558	11	11644391	0.0125	3.09e-08	14288	TWEAK_TNFSF12	GCST90274846	0.00214038	30.643	1.7977e-06	TRUE	3.9867e-07
rs10832027	11	13357183	G	A	0.00339423	0.0173164	0.8446	115803	multiple sclerosis || id:ieu-b-18	ieu-b-18	G	A	0.0568	0.6474	11	13357183	0.012	2.21e-06	14734	SCF_KITLG	GCST90274833	0.00151829	22.4014	3.31784e-07	TRUE	1.12924e-05
rs10837780	11	42142787	T	C	-0.00180162	0.0427697	0.9664	115803	multiple sclerosis || id:ieu-b-18	ieu-b-18	T	C	0.1191	0.9413	11	42142787	0.026	4.63e-06	14288	CCL20_CCL20	GCST90274766	0.00146645	20.9805	1.53229e-08	TRUE	1.65878e-05
rs10840566	11	11142087	A	G	-0.00598207	0.0249212	0.8103	115803	multiple sclerosis || id:ieu-b-18	ieu-b-18	A	G	0.0784	0.1671	11	11142087	0.0154	3.56e-07	14733	uPA_PLAU	GCST90274847	0.00175605	25.9138	4.97568e-07	TRUE	2.44653e-06
rs10842189	12	23759406	C	T	0.0526627	0.0217781	0.0155998	115803	multiple sclerosis || id:ieu-b-18	ieu-b-18	C	T	0.08	0.8156	12	23759406	0.0173	3.76e-06	11784	ST1A1_SULT1A1	GCST90274836	0.00181137	21.3803	5.04931e-05	TRUE	0.000243598
rs10870773	13	44396409	G	A	0.0354199	0.0217992	0.1042	115803	multiple sclerosis || id:ieu-b-18	ieu-b-18	G	A	0.0816	0.8025	13	44396409	0.0171	1.82e-06	11345	IL-17C_IL17C	GCST90274802	0.00200315	22.7673	2.27977e-05	TRUE	4.76843e-05
rs10894669	11	133206940	C	A	-0.00370686	0.0178073	0.8351	115803	multiple sclerosis || id:ieu-b-18	ieu-b-18	C	A	0.0606	0.3129	11	133206940	0.0129	2.63e-06	14735	SCF_KITLG	GCST90274833	0.00149543	22.0651	3.742e-07	TRUE	1.34188e-05
rs10898158	11	83554112	A	G	0.0233258	0.0172179	0.1755	115803	multiple sclerosis || id:ieu-b-18	ieu-b-18	A	G	0.0609	0.6028	11	83554112	0.0121	4.83e-07	14288	CXCL11_CXCL11	GCST90274781	0.0017698	25.3281	1.58487e-05	TRUE	1.72467e-05
rs10903115	1	25261696	G	A	-0.00955421	0.0164343	0.561	115803	multiple sclerosis || id:ieu-b-18	ieu-b-18	G	A	0.0559	0.4429	1	25261696	0.0122	4.61e-06	14286	CD244_CD244	GCST90274771	0.00146742	20.9915	2.91859e-06	TRUE	3.64412e-05
rs10911109	1	172117350	G	A	0.0314018	0.0217925	0.1496	115803	multiple sclerosis || id:ieu-b-18	ieu-b-18	G	A	0.0767	0.1696	1	172117232	0.0172	8.22e-06	11774	CCL11_CCL11	GCST90274764	0.00168608	19.882	1.79298e-05	TRUE	0.00013944
rs10917637	1	162878651	A	G	0.00409162	0.0169093	0.8088	115803	multiple sclerosis || id:ieu-b-18	ieu-b-18	A	G	0.0692	0.3447	1	162878651	0.0136	3.61e-07	11772	IL-13_IL13	GCST90274799	0.00219447	25.8857	5.05623e-07	TRUE	1.82444e-06
rs10921271	1	192799276	A	G	0.154008	0.0983853	0.1175	115803	multiple sclerosis || id:ieu-b-18	ieu-b-18	A	G	0.0626	0.6904	1	192799276	0.0138	5.73e-06	12404	CXCL9_CXCL9	GCST90274784	0.00165619	20.5741	2.11595e-05	TRUE	0.000132
rs10926313	1	240804510	G	A	0.0209172	0.0344728	0.544	115803	multiple sclerosis || id:ieu-b-18	ieu-b-18	G	A	0.0884	0.8334	1	240804510	0.0175	4.39e-07	14288	4EBP1_EIF4EBP1	GCST90274758	0.00178272	25.5134	3.17936e-06	TRUE	5.04231e-06
rs10941408	5	38789263	C	T	-0.00350614	0.0177599	0.8435	115803	multiple sclerosis || id:ieu-b-18	ieu-b-18	C	T	0.0666	0.2923	5	38788544	0.0148	6.8e-06	11345	IL-33_IL33	GCST90274812	0.00178175	20.2464	3.36562e-07	TRUE	2.29788e-05
rs10971521	9	33470408	G	A	-0.0077298	0.0185562	0.677001	115803	multiple sclerosis || id:ieu-b-18	ieu-b-18	G	A	0.0585	0.2739	9	33470408	0.0132	9.34e-06	14725	MMP-10_MMP10	GCST90274827	0.00133208	19.6383	1.49846e-06	TRUE	5.50342e-05
rs10977774	9	954741	C	A	-0.0331446	0.139884	0.8127	115803	multiple sclerosis || id:ieu-b-18	ieu-b-18	C	A	0.3418	0.9865	9	954741	0.0701	1.08e-06	12312	IL-6_IL6	GCST90274815	0.00192727	23.7705	4.84816e-07	TRUE	5.10968e-06
rs10980859	9	114062291	C	T	-0.0573251	0.0367309	0.1186	115803	multiple sclerosis || id:ieu-b-18	ieu-b-18	C	T	0.1271	0.9379	9	114062291	0.0285	8.21e-06	11785	TRANCE_TNFSF11	GCST90274844	0.00168477	19.8851	2.10332e-05	TRUE	0.000161466
rs10984957	9	123330336	C	A	0.00389241	0.0363396	0.9147	115803	multiple sclerosis || id:ieu-b-18	ieu-b-18	C	A	0.1024	0.0754	9	123330336	0.0228	7.08e-06	14740	CXCL6_CXCL6	GCST90274783	0.00136659	20.1684	9.90751e-08	TRUE	2.75611e-05
rs10988407	9	132281601	A	G	-0.0258627	0.0213659	0.2261	115803	multiple sclerosis || id:ieu-b-18	ieu-b-18	A	G	0.0777	0.2002	9	132281601	0.0167	3.28e-06	11791	IL-5_IL5	GCST90274814	0.00183258	21.6439	1.26528e-05	TRUE	4.85075e-05
rs10990535	9	99091009	T	C	0.0422814	0.0192524	0.0280802	115803	multiple sclerosis || id:ieu-b-18	ieu-b-18	T	C	0.0703	0.253	9	99091009	0.0135	1.91e-07	14734	MMP-1_MMP1	GCST90274826	0.00183706	27.1134	4.16484e-05	TRUE	3.11346e-05
rs10996419	10	67202938	C	T	-0.0142973	0.0357971	0.6896	115803	multiple sclerosis || id:ieu-b-18	ieu-b-18	C	T	0.1222	0.9188	10	67202938	0.0259	2.38e-06	11784	IL-2_IL2	GCST90274806	0.00188552	22.2571	1.37752e-06	TRUE	1.23295e-05
rs11017721	10	132905425	A	G	-0.0495518	0.0307514	0.1071	115803	multiple sclerosis || id:ieu-b-18	ieu-b-18	A	G	0.0971	0.1154	10	132905425	0.0186	1.79e-07	14288	CCL23_CCL23	GCST90274767	0.00190377	27.2491	2.24216e-05	TRUE	1.13659e-05
rs11020961	11	94575608	A	G	-0.0620882	0.0564165	0.2711	115803	multiple sclerosis || id:ieu-b-18	ieu-b-18	A	G	0.0768	0.8167	11	94575608	0.0161	1.84e-06	14287	CD244_CD244	GCST90274771	0.00159015	22.7515	1.0459e-05	TRUE	3.55995e-05
rs11025264	11	19837758	T	C	0.162544	0.0984142	0.0986098	115803	multiple sclerosis || id:ieu-b-18	ieu-b-18	T	C	0.1739	0.9748	11	19837758	0.0384	5.94e-06	14743	Beta-NGF_NGF	GCST90274762	0.00138914	20.5059	2.35561e-05	TRUE	0.000208163
rs11026443	11	1442784	T	C	-0.0785339	0.0441768	0.0754501	115803	multiple sclerosis || id:ieu-b-18	ieu-b-18	T	C	0.1578	0.047	11	1442784	0.0352	7.36e-06	10281	TNFSF14_TNFSF14	GCST90274842	0.00195095	20.093	2.72899e-05	TRUE	0.00015263
rs11028036	11	24600146	A	G	-0.00551518	0.0166061	0.739799	115803	multiple sclerosis || id:ieu-b-18	ieu-b-18	A	G	0.0546	0.5707	11	24600146	0.0117	3.06e-06	14728	CCL25_CCL25	GCST90274768	0.00147648	21.7748	9.52514e-07	TRUE	1.84822e-05
rs11039216	11	47406592	T	C	-0.0208805	0.0164346	0.2039	115803	multiple sclerosis || id:ieu-b-18	ieu-b-18	T	C	0.0588	0.5207	11	47406592	0.0116	4e-07	14730	IL-12B_IL12B	GCST90274798	0.00174132	25.6909	1.39394e-05	TRUE	1.38759e-05
rs11054069	12	11058117	T	C	0.00657832	0.0189656	0.7287	115803	multiple sclerosis || id:ieu-b-18	ieu-b-18	T	C	0.1674	0.7421	12	11058117	0.013	6.07e-38	14724	CST5_CST5	GCST90274777	0.0111361	165.793	1.03892e-06	TRUE	4.07429e-33
rs11059314	12	128159229	C	T	-0.00876151	0.0195477	0.654	115803	multiple sclerosis || id:ieu-b-18	ieu-b-18	C	T	0.0559	0.6535	12	128159229	0.0124	6.54e-06	14287	CXCL9_CXCL9	GCST90274784	0.00142044	20.3198	1.73482e-06	TRUE	4.07148e-05
rs11074902	16	28285775	A	G	0.0130149	0.0223643	0.5606	115803	multiple sclerosis || id:ieu-b-18	ieu-b-18	A	G	0.0695	0.561	16	28285775	0.0139	5.73e-07	11345	ST1A1_SULT1A1	GCST90274836	0.00219877	24.9956	2.92454e-06	TRUE	4.31552e-06
rs11085155	19	5968688	G	A	0.0209784	0.0219089	0.3383	115803	multiple sclerosis || id:ieu-b-18	ieu-b-18	G	A	0.0811	0.1772	19	5968688	0.0176	4.07e-06	11774	TNFSF14_TNFSF14	GCST90274842	0.00180015	21.2296	7.9175e-06	TRUE	4.1766e-05
rs11105725	12	91045724	C	T	0.0680324	0.0214737	0.00153402	115803	multiple sclerosis || id:ieu-b-18	ieu-b-18	C	T	0.0683	0.3338	12	91045724	0.0147	3.38e-06	11345	TNFSF14_TNFSF14	GCST90274842	0.00189923	21.5839	8.66698e-05	TRUE	0.000490397
rs11115639	12	83600525	C	A	-0.0231304	0.0258826	0.3715	115803	multiple sclerosis || id:ieu-b-18	ieu-b-18	C	A	0.0841	0.8864	12	83600525	0.0184	4.86e-06	14730	SIRT2_SIRT2	GCST90274834	0.00141624	20.888	6.8966e-06	TRUE	6.24237e-05
rs11120686	1	216050785	C	T	-0.00390762	0.0166365	0.8143	115803	multiple sclerosis || id:ieu-b-18	ieu-b-18	C	T	0.0599	0.6038	1	216050785	0.0127	2.4e-06	11786	FGF-5_FGF5	GCST90274790	0.00188391	22.2419	4.76418e-07	TRUE	9.86569e-06
rs11126305	2	71106068	G	A	-0.00461061	0.0162712	0.7769	115803	multiple sclerosis || id:ieu-b-18	ieu-b-18	G	A	0.0567	0.4624	2	71106068	0.0116	1.02e-06	14718	SCF_KITLG	GCST90274833	0.00162068	23.8886	6.9337e-07	TRUE	6.56617e-06
rs11130215	3	5026008	G	A	-0.0519251	0.0222735	0.0197401	115803	multiple sclerosis || id:ieu-b-18	ieu-b-18	G	A	0.1009	0.8154	3	5026008	0.0151	2.36e-11	14732	IL-12B_IL12B	GCST90274798	0.00302171	44.6447	4.69294e-05	TRUE	3.65176e-08
rs11130569	3	57075894	G	A	-0.00883895	0.0165058	0.5923	115803	multiple sclerosis || id:ieu-b-18	ieu-b-18	G	A	0.051	0.4547	3	57075894	0.0114	7.69e-06	14727	CXCL9_CXCL9	GCST90274784	0.00135715	20.0111	2.47637e-06	TRUE	5.51716e-05
rs11136339	8	145013345	T	C	0.0594316	0.0165786	0.000337303	115803	multiple sclerosis || id:ieu-b-18	ieu-b-18	T	C	0.0613	0.388	8	145013345	0.0122	5.05e-07	13664	TWEAK_TNFSF12	GCST90274846	0.00184426	25.2428	0.000110963	TRUE	0.000336257
rs11141276	9	88777064	T	C	-0.00079968	0.0354444	0.982	115803	multiple sclerosis || id:ieu-b-18	ieu-b-18	T	C	0.1434	0.0611	9	88777064	0.0306	2.78e-06	9265	IL-2_IL2	GCST90274806	0.00236473	21.9564	4.39567e-09	TRUE	6.7712e-06
rs111437511	8	10696360	T	C	-0.0820407	0.0391137	0.0359501	115803	multiple sclerosis || id:ieu-b-18	ieu-b-18	T	C	0.1437	0.0428	8	10694001	0.0297	1.31e-06	14733	CCL25_CCL25	GCST90274768	0.00158643	23.4068	3.79902e-05	TRUE	0.000117663
rs11150539	16	83137317	C	T	0.0173496	0.0162916	0.2869	115803	multiple sclerosis || id:ieu-b-18	ieu-b-18	C	T	0.056	0.4938	16	83137317	0.0119	2.53e-06	14287	FGF-23_FGF23	GCST90274789	0.00154763	22.1422	9.79343e-06	TRUE	4.39811e-05
rs11153066	6	107863078	T	C	-0.0104453	0.0166486	0.530401	115803	multiple sclerosis || id:ieu-b-18	ieu-b-18	T	C	0.0615	0.5833	6	107846644	0.0137	7.15e-06	11343	IL-2RB_IL2RB	GCST90274811	0.00177341	20.148	3.39917e-06	TRUE	4.22217e-05
rs111581172	14	104367449	G	A	0.010841	0.0503131	0.8294	115803	multiple sclerosis || id:ieu-b-18	ieu-b-18	G	A	0.1722	0.0323	14	104363671	0.0352	9.98e-07	14736	STAMPB_STAMBP	GCST90274837	0.00162142	23.9289	4.00926e-07	TRUE	5.79867e-06
rs11158239	14	59452945	T	G	0.0420728	0.0289254	0.1458	115803	multiple sclerosis || id:ieu-b-18	ieu-b-18	T	G	0.0965	0.0814	14	59452945	0.0217	8.71e-06	14288	IL-7_IL7	GCST90274816	0.00138217	19.7731	1.82694e-05	TRUE	0.000205359
rs111674022	1	238622114	C	T	0.028914	0.0321656	0.3687	115803	multiple sclerosis || id:ieu-b-18	ieu-b-18	C	T	0.0953	0.0967	1	238606022	0.0208	4.61e-06	14288	CCL20_CCL20	GCST90274766	0.00146707	20.9893	6.97779e-06	TRUE	5.73494e-05
rs11171132	12	55251385	C	T	0.0361454	0.0274615	0.1881	115803	multiple sclerosis || id:ieu-b-18	ieu-b-18	C	T	0.0724	0.8342	12	55251385	0.0163	8.92e-06	14288	IL-7_IL7	GCST90274816	0.0013789	19.7261	1.49602e-05	TRUE	0.000174606
rs111783480	4	14773257	G	A	0.0542988	0.0699041	0.4373	115803	multiple sclerosis || id:ieu-b-18	ieu-b-18	G	A	0.1462	0.1075	4	14756774	0.0329	8.84e-06	9265	IL-2_IL2	GCST90274806	0.00212683	19.7428	5.21027e-06	TRUE	4.85587e-05
rs111827930	13	51466164	G	A	-0.0124775	0.018695	0.5045	115803	multiple sclerosis || id:ieu-b-18	ieu-b-18	G	A	0.061	0.2479	13	51453936	0.0138	9.86e-06	14288	OSM_OSM	GCST90274831	0.00136564	19.5362	3.84672e-06	TRUE	7.88154e-05
rs111872246	2	74084359	A	G	-0.00975229	0.0705779	0.8901	115803	multiple sclerosis || id:ieu-b-18	ieu-b-18	A	G	0.2195	0.0229	2	74061232	0.0425	2.41e-07	14248	STAMPB_STAMBP	GCST90274837	0.00186864	26.6704	1.64878e-07	TRUE	1.39393e-06
rs11196977	10	116663513	A	C	-0.112257	0.0562709	0.04605	115803	multiple sclerosis || id:ieu-b-18	ieu-b-18	A	C	0.1658	0.0543	10	116663513	0.0366	5.9e-06	10282	SCF_KITLG	GCST90274833	0.00199188	20.5174	3.43662e-05	TRUE	0.000163393
rs11199541	10	122531747	T	C	0.00110061	0.0459724	0.9809	115803	multiple sclerosis || id:ieu-b-18	ieu-b-18	T	C	0.1548	0.0334	10	122531747	0.0339	4.96e-06	14736	SCF_KITLG	GCST90274833	0.00141302	20.8489	4.94949e-09	TRUE	1.77498e-05
rs11202576	10	89584284	G	A	0.00370686	0.0222867	0.8679	115803	multiple sclerosis || id:ieu-b-18	ieu-b-18	G	A	0.0767	0.7946	10	89584284	0.0172	8.22e-06	11345	AXIN1_AXIN1	GCST90274761	0.00174972	19.8819	2.38896e-07	TRUE	2.61922e-05
rs11202989	10	90880926	C	T	-0.00722605	0.0258582	0.7799	115803	multiple sclerosis || id:ieu-b-18	ieu-b-18	C	T	0.0995	0.1219	10	90880926	0.0212	2.69e-06	11336	TNFRSF9_TNFRSF9	GCST90274841	0.00193942	22.0241	6.74361e-07	TRUE	1.11362e-05
rs112100718	14	58195463	G	T	0.0151841	0.0517947	0.7694	115803	multiple sclerosis || id:ieu-b-18	ieu-b-18	G	T	0.1892	0.0306	14	58195463	0.0419	6.32e-06	11789	ST1A1_SULT1A1	GCST90274836	0.00172658	20.3864	7.42155e-07	TRUE	2.54234e-05
rs11212636	11	108356680	G	A	0.0328543	0.0169604	0.0527303	115803	multiple sclerosis || id:ieu-b-18	ieu-b-18	G	A	0.0772	0.4171	11	108311965	0.0117	4.16e-11	14723	FIt3L_FLT3LG	GCST90274791	0.00294839	43.5315	3.2403e-05	TRUE	2.68441e-08
rs11214549	11	113108311	G	A	-0.0362491	0.062178	0.559899	115803	multiple sclerosis || id:ieu-b-18	ieu-b-18	G	A	0.1673	0.0305	11	113108311	0.0376	8.61e-06	14732	CCL2_CCL2	GCST90274821	0.00134206	19.7951	2.935e-06	TRUE	6.50461e-05
rs11216018	11	98455719	G	A	0.00451016	0.0170103	0.790901	115803	multiple sclerosis || id:ieu-b-18	ieu-b-18	G	A	0.0539	0.3708	11	98455719	0.0121	8.41e-06	14296	CASP-8_CASP8	GCST90274763	0.00138608	19.8402	6.07082e-07	TRUE	3.89831e-05
rs112168535	16	4704909	C	T	-0.0389322	0.065343	0.5513	115803	multiple sclerosis || id:ieu-b-18	ieu-b-18	C	T	0.1553	0.9555	16	4704769	0.0316	8.9e-07	13670	CCL8_CCL8	GCST90274822	0.00176374	24.1493	3.06553e-06	TRUE	8.48899e-06
rs112202639	1	44573913	G	A	0.00944446	0.0484354	0.8454	115803	multiple sclerosis || id:ieu-b-18	ieu-b-18	G	A	0.1609	0.9671	1	44566391	0.0336	1.68e-06	14744	CXCL10_CXCL10	GCST90274780	0.0015529	22.9284	3.28334e-07	TRUE	8.86855e-06
rs11220462	11	126243952	G	A	0.0656005	0.0243064	0.00695697	115803	multiple sclerosis || id:ieu-b-18	ieu-b-18	G	A	0.1024	0.1509	11	126243952	0.0161	2.01e-10	14731	uPA_PLAU	GCST90274847	0.00273858	40.4473	6.28975e-05	TRUE	3.75908e-07
rs11220506	11	126335329	G	A	0.0359461	0.0214346	0.0935406	115803	multiple sclerosis || id:ieu-b-18	ieu-b-18	G	A	0.0702	0.1876	11	126335329	0.0147	1.79e-06	14729	CD244_CD244	GCST90274771	0.00154595	22.8024	2.42857e-05	TRUE	8.38356e-05
rs11225042	11	101727684	C	A	-0.143927	0.0857005	0.0930701	115803	multiple sclerosis || id:ieu-b-18	ieu-b-18	C	A	0.0973	0.8737	11	101727684	0.0203	1.64e-06	12412	NT-3_NTF3	GCST90274829	0.00184752	22.9701	2.43554e-05	TRUE	5.55831e-05
rs11225354	11	102510046	T	C	0.0141001	0.0277754	0.611699	115803	multiple sclerosis || id:ieu-b-18	ieu-b-18	T	C	0.2957	0.879	11	102510046	0.0181	5.38e-60	14296	MMP-10_MMP10	GCST90274827	0.0183273	266.861	2.22541e-06	TRUE	3.75779e-52
rs11230553	11	60760530	C	T	0.0756639	0.0193526	9.23889e-05	115803	multiple sclerosis || id:ieu-b-18	ieu-b-18	C	T	0.5066	0.2477	11	60760530	0.0132	1e-200	14287	CD6_CD6	GCST90274774	0.0934605	1472.73	0.000131986	TRUE	4.50524e-258
rs11230854	11	61779047	G	A	-0.00558438	0.0185516	0.7634	115803	multiple sclerosis || id:ieu-b-18	ieu-b-18	G	A	0.0686	0.2685	11	61755658	0.0136	4.56e-07	13800	CD6_CD6	GCST90274774	0.00184031	25.4394	7.82482e-07	TRUE	3.04347e-06
rs112317147	2	119783567	C	T	0.0282959	0.0637408	0.657099	115803	multiple sclerosis || id:ieu-b-18	ieu-b-18	C	T	0.1441	0.0534	2	119783156	0.0309	3.11e-06	11344	TNFB_LTA	GCST90274840	0.00191343	21.7437	1.70176e-06	TRUE	1.58888e-05
rs11242693	6	1448190	T	C	-0.00190181	0.0183825	0.9176	115803	multiple sclerosis || id:ieu-b-18	ieu-b-18	T	C	0.0637	0.3674	6	1448190	0.0135	2.38e-06	12404	CCL20_CCL20	GCST90274766	0.00179172	22.2608	9.243e-08	TRUE	8.56935e-06
rs112492	11	1989274	G	A	-0.0211742	0.0229833	0.3569	115803	multiple sclerosis || id:ieu-b-18	ieu-b-18	G	A	0.0692	0.7293	11	1989274	0.014	7.7e-07	13224	CCL23_CCL23	GCST90274767	0.00184413	24.4281	7.32949e-06	TRUE	1.15519e-05
rs11251952	10	3623961	G	A	-0.221645	0.125673	0.0777893	115803	multiple sclerosis || id:ieu-b-18	ieu-b-18	G	A	0.1845	0.0751	10	3623961	0.0397	3.36e-06	11344	IL-13_IL13	GCST90274799	0.00190029	21.5941	2.68601e-05	TRUE	9.36383e-05
rs1125560	12	67793204	C	T	-0.0139029	0.0166001	0.4023	115803	multiple sclerosis || id:ieu-b-18	ieu-b-18	C	T	0.0644	0.632	12	67790676	0.0124	2.06e-07	13863	MIP-1 alpha_CCL3	GCST90274825	0.0019419	26.9691	6.05724e-06	TRUE	3.61838e-06
rs112594435	6	134688249	T	C	-0.00856323	0.0486921	0.8604	115803	multiple sclerosis || id:ieu-b-18	ieu-b-18	T	C	0.1531	0.0371	6	134688249	0.0333	4.27e-06	14721	hGDNF_GDNF	GCST90274792	0.00143384	21.135	2.67083e-07	TRUE	1.95397e-05
rs112635299	14	94844947	T	G	0.100705	0.0601525	0.0941001	115803	multiple sclerosis || id:ieu-b-18	ieu-b-18	T	G	0.2618	0.0205	14	94838142	0.0433	1.48e-09	14733	OPG_TNFRSF11B	GCST90274830	0.00247512	36.5514	2.42031e-05	TRUE	2.90503e-07
rs11265488	1	160773957	G	A	0.0363528	0.0163775	0.0264399	115803	multiple sclerosis || id:ieu-b-18	ieu-b-18	G	A	0.0624	0.4675	1	160773957	0.0118	1.24e-07	14287	CD244_CD244	GCST90274771	0.00195351	27.9605	4.25451e-05	TRUE	2.12169e-05
rs11265493	1	160803802	A	G	0.00783058	0.0172201	0.649299	115803	multiple sclerosis || id:ieu-b-18	ieu-b-18	A	G	0.2122	0.4066	1	160803802	0.0119	3.99e-71	14287	CD244_CD244	GCST90274771	0.0217719	317.933	1.78568e-06	TRUE	5.87882e-62
rs112665079	20	43150755	T	C	0.0951902	0.0384467	0.0132902	115803	multiple sclerosis || id:ieu-b-18	ieu-b-18	T	C	0.8932	0.051	20	43120683	0.026	1e-200	14720	ADA_ADA	GCST90274759	0.0742247	1180.03	5.29336e-05	TRUE	1.94136e-212
rs11276535	3	177065633	C	T	0.00568382	0.0169649	0.7376	115803	multiple sclerosis || id:ieu-b-18	ieu-b-18	C	T	0.0849	0.5118	3	177062154	0.0167	3.7e-07	7943	CCL7_CCL7	GCST90274823	0.0032433	25.8388	9.69316e-07	TRUE	1.36833e-06
rs112883732	2	174802976	A	G	0.0565704	0.0195443	0.00379804	115803	multiple sclerosis || id:ieu-b-18	ieu-b-18	A	G	0.0639	0.2266	2	174802976	0.0144	9.1e-06	11784	LIF-R_LIFR	GCST90274820	0.00166824	19.6881	7.23427e-05	TRUE	0.000818705
rs112884138	4	134363206	C	T	0.0102473	0.0293519	0.726999	115803	multiple sclerosis || id:ieu-b-18	ieu-b-18	C	T	0.0976	0.0892	4	134362360	0.0209	3.01e-06	14728	CXCL11_CXCL11	GCST90274781	0.0014785	21.8046	1.05253e-06	TRUE	1.87086e-05
rs1129474	8	22584718	T	C	9.9995e-05	0.0128683	0.9938	115803	multiple sclerosis || id:ieu-b-18	ieu-b-18	T	C	0.0573	0.5396	8	22584718	0.012	1.8e-06	14288	CCL20_CCL20	GCST90274766	0.00159325	22.7974	5.21437e-10	TRUE	6.7649e-06
rs112956934	12	96571503	T	C	-0.0710175	0.0661624	0.2831	115803	multiple sclerosis || id:ieu-b-18	ieu-b-18	T	C	0.1884	0.0246	12	96571503	0.0407	3.67e-06	14737	EN-RAGE_S100A12	GCST90274786	0.00145189	21.4247	9.94928e-06	TRUE	6.39327e-05
rs112988802	14	60043017	C	T	0.0223479	0.0347203	0.5198	115803	multiple sclerosis || id:ieu-b-18	ieu-b-18	C	T	0.1396	0.9492	14	59990514	0.0293	1.89e-06	12851	EN-RAGE_S100A12	GCST90274786	0.00176332	22.697	3.57761e-06	TRUE	1.59553e-05
rs113139367	2	66614243	C	A	0.0576083	0.0567445	0.31	115803	multiple sclerosis || id:ieu-b-18	ieu-b-18	C	A	0.2101	0.021	2	66609925	0.043	1.03e-06	14242	CCL19_CCL19	GCST90274765	0.00167347	23.8701	8.90034e-06	TRUE	1.92796e-05
rs113341849	3	46400062	A	G	0.00581689	0.0240521	0.8089	115803	multiple sclerosis || id:ieu-b-18	ieu-b-18	A	G	0.5651	0.1268	3	46384204	0.0184	1e-200	14296	CCL4_CCL4	GCST90274770	0.0618945	943.092	5.05083e-07	TRUE	1.09105e-179
rs1133851	18	3722038	G	A	-0.0188771	0.0193787	0.33	115803	multiple sclerosis || id:ieu-b-18	ieu-b-18	G	A	0.0664	0.2533	18	3722038	0.0142	2.92e-06	14286	DNER_DNER	GCST90274785	0.00152822	21.8624	8.19418e-06	TRUE	4.36024e-05
rs113448118	7	1172518	A	G	0.0106432	0.0233766	0.6489	115803	multiple sclerosis || id:ieu-b-18	ieu-b-18	A	G	0.0818	0.1528	7	1108954	0.0179	4.88e-06	11793	MIP-1 alpha_CCL3	GCST90274825	0.0017677	20.8798	1.79006e-06	TRUE	2.51623e-05
rs113504136	10	13400390	G	T	0.0231304	0.08507	0.7857	115803	multiple sclerosis || id:ieu-b-18	ieu-b-18	G	T	0.1494	0.0325	10	13400390	0.0338	9.86e-06	14723	CXCL9_CXCL9	GCST90274784	0.00132524	19.5348	6.38412e-07	TRUE	4.68601e-05
rs113674769	8	68317411	G	T	0.00039992	0.0306809	0.9896	115803	multiple sclerosis || id:ieu-b-18	ieu-b-18	G	T	0.1142	0.074	8	68297799	0.025	4.92e-06	12404	PD-L1_CD274	GCST90274832	0.00167942	20.8633	1.46723e-09	TRUE	1.45328e-05
rs113702571	8	118643237	C	T	-0.0712969	0.0755624	0.3454	115803	multiple sclerosis || id:ieu-b-18	ieu-b-18	C	T	0.2558	0.9848	8	118629302	0.0564	5.75e-06	11786	IL-17C_IL17C	GCST90274802	0.00174228	20.5669	7.68801e-06	TRUE	5.52098e-05
rs113877570	2	36277758	G	A	-0.0695645	0.0364651	0.05643	115803	multiple sclerosis || id:ieu-b-18	ieu-b-18	G	A	0.1207	0.0513	2	36270546	0.0266	5.69e-06	14729	FIt3L_FLT3LG	GCST90274791	0.00139595	20.587	3.14264e-05	TRUE	0.000281482
rs113903858	8	72377988	A	G	0.140297	0.217085	0.5181	115803	multiple sclerosis || id:ieu-b-18	ieu-b-18	A	G	0.3368	0.014	8	72362254	0.0748	6.71e-06	11136	TGF-alpha_TGFA	GCST90274838	0.00181728	20.2704	3.60681e-06	TRUE	4.00132e-05
rs113903858	8	72377988	A	G	0.140297	0.217085	0.5181	115803	multiple sclerosis || id:ieu-b-18	ieu-b-18	A	G	0.3666	0.014	8	72362254	0.0747	9.22e-07	11137	HGF_HGF	GCST90274793	0.00215793	24.0805	3.60681e-06	TRUE	6.99858e-06
rs114316325	3	31725196	A	G	-0.0020978	0.0429009	0.961	115803	multiple sclerosis || id:ieu-b-18	ieu-b-18	A	G	0.1317	0.0477	3	31722698	0.0292	6.47e-06	14287	TRAIL_TNFSF10	GCST90274843	0.00142183	20.3397	2.06482e-08	TRUE	2.25732e-05
rs1143687	16	81922813	C	T	-0.0251127	0.0336282	0.4552	115803	multiple sclerosis || id:ieu-b-18	ieu-b-18	C	T	0.1229	0.0627	16	81922813	0.024	3.04e-07	14743	MIP-1 alpha_CCL3	GCST90274825	0.00177551	26.2194	4.81576e-06	TRUE	4.87238e-06
rs115193412	3	63485488	T	C	-0.0674717	0.0458459	0.1411	115803	multiple sclerosis || id:ieu-b-18	ieu-b-18	T	C	0.1688	0.0418	3	63484616	0.0349	1.32e-06	11778	IL-17A_IL17A	GCST90274801	0.00198226	23.3895	1.87035e-05	TRUE	3.19865e-05
rs1153572	3	4275803	C	T	0.0524976	0.0164361	0.00140301	115803	multiple sclerosis || id:ieu-b-18	ieu-b-18	C	T	0.0548	0.5866	3	4275803	0.0119	4.12e-06	14286	IL10RB_IL10RB	GCST90274797	0.00148222	21.2034	8.80908e-05	TRUE	0.00101985
rs11546674	7	150497420	C	A	0.00471108	0.0171137	0.7831	115803	multiple sclerosis || id:ieu-b-18	ieu-b-18	C	A	0.0612	0.477	7	150497420	0.0135	5.81e-06	11345	TNFSF14_TNFSF14	GCST90274842	0.00180819	20.5475	6.54396e-07	TRUE	2.2123e-05
rs11547311	16	2222286	T	C	0.0364565	0.0623113	0.5585	115803	multiple sclerosis || id:ieu-b-18	ieu-b-18	T	C	0.1285	0.0649	16	2222286	0.0272	2.31e-06	13232	CXCL6_CXCL6	GCST90274783	0.00168388	22.3153	2.95599e-06	TRUE	1.81566e-05
rs11569551	19	6682873	A	G	-0.124869	0.0446459	0.00516	115803	multiple sclerosis || id:ieu-b-18	ieu-b-18	A	G	0.2584	0.0429	19	6682873	0.0327	2.74e-15	11793	TNFSF14_TNFSF14	GCST90274842	0.0052671	62.4332	6.75467e-05	TRUE	2.55072e-11
rs11574915	9	34710084	C	A	-0.0443699	0.02548	0.0816206	115803	multiple sclerosis || id:ieu-b-18	ieu-b-18	C	A	0.1464	0.8639	9	34710084	0.017	7.19e-18	14733	CCL19_CCL19	GCST90274765	0.00500856	74.1524	2.61851e-05	TRUE	5.53096e-14
rs11592666	10	12566602	A	G	-0.0421771	0.0785277	0.591199	115803	multiple sclerosis || id:ieu-b-18	ieu-b-18	A	G	0.2268	0.9812	10	12566602	0.0513	9.82e-06	13340	TRANCE_TNFSF11	GCST90274844	0.00146305	19.5428	2.49112e-06	TRUE	6.00954e-05
rs115950744	6	56788897	G	A	-1.25176	0.762811	0.1008	115803	multiple sclerosis || id:ieu-b-18	ieu-b-18	G	A	0.2574	0.0213	6	56788897	0.0506	3.64e-07	11302	TNFSF14_TNFSF14	GCST90274842	0.00228438	25.8725	2.32534e-05	TRUE	1.27814e-05
rs11598331	10	121351367	A	G	0.00682323	0.0248687	0.7838	115803	multiple sclerosis || id:ieu-b-18	ieu-b-18	A	G	0.0791	0.1233	10	121351367	0.0179	9.92e-06	14737	CXCL6_CXCL6	GCST90274783	0.00132331	19.5249	6.50072e-07	TRUE	4.72942e-05
rs116068903	1	67498721	T	C	0.266182	0.179136	0.1373	115803	multiple sclerosis || id:ieu-b-18	ieu-b-18	T	C	0.2831	0.0151	1	67498721	0.0636	8.54e-06	10470	IL-2RB_IL2RB	GCST90274811	0.00188885	19.8099	1.90665e-05	TRUE	0.00012659
rs11608458	12	89369806	C	T	-0.0234235	0.01707	0.17	115803	multiple sclerosis || id:ieu-b-18	ieu-b-18	C	T	0.0707	0.6366	12	89369806	0.0122	6.83e-09	14288	SCF_KITLG	GCST90274833	0.00234492	33.5783	1.62599e-05	TRUE	5.43697e-07
rs1161092	12	67722012	G	A	-0.0171521	0.0175207	0.3276	115803	multiple sclerosis || id:ieu-b-18	ieu-b-18	G	A	0.0635	0.6742	12	67722012	0.0125	3.77e-07	14296	CCL4_CCL4	GCST90274770	0.0018019	25.8028	8.27591e-06	TRUE	7.95513e-06
rs11622090	14	93329692	C	T	-0.00934352	0.0176479	0.596499	115803	multiple sclerosis || id:ieu-b-18	ieu-b-18	C	T	0.0588	0.3206	14	93329692	0.0128	4.35e-06	13236	CD5_CD5	GCST90274773	0.00159179	21.0994	2.42059e-06	TRUE	2.90708e-05
rs11630708	15	84665328	C	T	0.0760175	0.0764095	0.3198	115803	multiple sclerosis || id:ieu-b-18	ieu-b-18	C	T	0.2102	0.9766	15	84665328	0.0443	2.09e-06	11788	IL-2RB_IL2RB	GCST90274811	0.00190629	22.5105	8.54705e-06	TRUE	2.48572e-05
rs11630815	15	44356463	A	G	0.0062193	0.0375067	0.8683	115803	multiple sclerosis || id:ieu-b-18	ieu-b-18	A	G	0.1545	0.0655	15	44335192	0.0346	7.99e-06	9461	ST1A1_SULT1A1	GCST90274836	0.00210307	19.9348	2.37439e-07	TRUE	2.17938e-05
rs116443177	2	27902987	T	C	-0.0215658	0.0219339	0.3255	115803	multiple sclerosis || id:ieu-b-18	ieu-b-18	T	C	0.0827	0.1595	2	27764122	0.0173	1.75e-06	12403	CSF-1_CSF1	GCST90274776	0.00183905	22.848	8.34802e-06	TRUE	2.27988e-05
rs116457146	6	32580657	T	C	-0.55893	0.0268367	2.46093e-96	115803	multiple sclerosis || id:ieu-b-18	ieu-b-18	T	C	0.064	0.2766	6	32578632	0.0131	1.03e-06	14743	IL-6_IL6	GCST90274815	0.00161633	23.8648	0.00373182	FALSE	0.0166472
rs11673125	19	14763748	C	T	-0.0105555	0.0178956	0.5553	115803	multiple sclerosis || id:ieu-b-18	ieu-b-18	C	T	0.0585	0.296	19	14763748	0.0127	4.1e-06	14741	MMP-1_MMP1	GCST90274826	0.00143732	21.2151	3.00436e-06	TRUE	3.49109e-05
rs11674185	2	45095097	G	A	0.00279609	0.0172185	0.871	115803	multiple sclerosis || id:ieu-b-18	ieu-b-18	G	A	0.0586	0.364	2	45095097	0.0128	4.69e-06	11787	FGF-5_FGF5	GCST90274790	0.00177501	20.9557	2.27719e-07	TRUE	1.62973e-05
rs11676293	2	153624823	A	G	0.0325232	0.0173125	0.0603004	115803	multiple sclerosis || id:ieu-b-18	ieu-b-18	A	G	0.0547	0.3554	2	153624823	0.012	5.16e-06	14721	TWEAK_TNFSF12	GCST90274846	0.00140949	20.7756	3.04748e-05	TRUE	0.00025089
rs11682107	2	113836944	G	A	-0.04095	0.0166822	0.0141	115803	multiple sclerosis || id:ieu-b-18	ieu-b-18	G	A	0.0675	0.5568	2	113835522	0.0126	8.45e-08	12412	CX3CL1_CX3CL1	GCST90274778	0.00230686	28.6944	5.20315e-05	TRUE	1.52495e-05
rs11685487	2	8775320	T	C	0.0558131	0.0352752	0.1136	115803	multiple sclerosis || id:ieu-b-18	ieu-b-18	T	C	0.0944	0.1197	2	8775320	0.0196	1.46e-06	14286	CSF-1_CSF1	GCST90274776	0.00162113	23.1938	2.16178e-05	TRUE	5.86342e-05
rs116889819	11	102820498	G	A	-0.0767731	0.0390197	0.0491202	115803	multiple sclerosis || id:ieu-b-18	ieu-b-18	G	A	0.176	0.0455	11	102806398	0.03	4.45e-09	14744	MMP-1_MMP1	GCST90274826	0.00232892	34.4131	3.3429e-05	TRUE	1.16422e-06
rs11709039	3	152332673	T	C	0.0395091	0.0238445	0.0975304	115803	multiple sclerosis || id:ieu-b-18	ieu-b-18	T	C	0.0781	0.856	3	152332673	0.0168	3.34e-06	14743	CASP-8_CASP8	GCST90274763	0.00146373	21.6085	2.3708e-05	TRUE	0.000133346
rs11712240	3	132203683	T	C	0.0500309	0.026043	0.0547205	115803	multiple sclerosis || id:ieu-b-18	ieu-b-18	T	C	0.0932	0.1151	3	132203683	0.0206	6.06e-06	11777	IL-8_IL8	GCST90274817	0.00173504	20.4656	3.1869e-05	TRUE	0.000195289
rs11713634	3	194061578	G	A	0.00767051	0.0181045	0.6718	115803	multiple sclerosis || id:ieu-b-18	ieu-b-18	G	A	0.0978	0.2943	3	194061578	0.015	7.03e-11	11336	TRANCE_TNFSF11	GCST90274844	0.00373603	42.5029	1.55011e-06	TRUE	1.11921e-09
rs117298099	6	152746851	A	G	-0.0634442	0.0663268	0.3388	115803	multiple sclerosis || id:ieu-b-18	ieu-b-18	A	G	0.1456	0.0363	6	152726625	0.0325	7.46e-06	14725	CXCL10_CXCL10	GCST90274780	0.00136116	20.0677	7.90114e-06	TRUE	9.73317e-05
rs11734099	4	6891435	A	G	0.00611868	0.0218751	0.779701	115803	multiple sclerosis || id:ieu-b-18	ieu-b-18	A	G	0.0769	0.1845	4	6891435	0.0153	5e-07	14731	CXCL5_CXCL5	GCST90274782	0.00171196	25.2587	6.7562e-07	TRUE	3.51272e-06
rs11738159	5	167311493	T	C	-0.0282966	0.0165322	0.0869701	115803	multiple sclerosis || id:ieu-b-18	ieu-b-18	T	C	0.0577	0.4339	5	167311493	0.0119	1.24e-06	14288	TWEAK_TNFSF12	GCST90274846	0.00164275	23.507	2.52979e-05	TRUE	6.17944e-05
rs11740708	5	37868088	G	A	0.00883895	0.028373	0.7554	115803	multiple sclerosis || id:ieu-b-18	ieu-b-18	G	A	0.3888	0.0906	5	37868088	0.0198	7.56e-86	14710	hGDNF_GDNF	GCST90274792	0.025543	385.534	8.38066e-07	TRUE	6.8174e-75
rs11742240	5	35881443	G	T	0.111267	0.0186289	2.33201e-09	115803	multiple sclerosis || id:ieu-b-18	ieu-b-18	G	T	0.0647	0.2796	5	35881376	0.0131	7.86e-07	14736	IL-7_IL7	GCST90274816	0.0016526	24.3897	0.000307973	TRUE	0.00820287
rs11750804	5	41603985	C	T	-0.016841	0.0222397	0.4489	115803	multiple sclerosis || id:ieu-b-18	ieu-b-18	C	T	0.0742	0.8494	5	41603985	0.0164	6.06e-06	14723	PD-L1_CD274	GCST90274832	0.00138842	20.4673	4.9518e-06	TRUE	6.17801e-05
rs117538197	17	4507431	T	C	-0.0251803	0.0376215	0.5033	115803	multiple sclerosis || id:ieu-b-18	ieu-b-18	T	C	0.1213	0.0695	17	4507431	0.0261	3.36e-06	11774	IL-2RB_IL2RB	GCST90274811	0.00183114	21.5957	3.86844e-06	TRUE	2.4141e-05
rs11754249	6	145107700	A	G	0.0163327	0.0255215	0.5222	115803	multiple sclerosis || id:ieu-b-18	ieu-b-18	A	G	0.0934	0.1058	6	145107700	0.0205	5.21e-06	11779	CCL28_CCL28	GCST90274769	0.00175919	20.7545	3.53663e-06	TRUE	3.40596e-05
rs11755766	6	10180750	C	T	0.00380724	0.0161471	0.8136	115803	multiple sclerosis || id:ieu-b-18	ieu-b-18	C	T	0.0504	0.5049	6	10178951	0.0112	6.8e-06	14735	CD40_CD40	GCST90274772	0.00137239	20.2473	4.80086e-07	TRUE	3.21258e-05
rs11759846	6	32586222	G	A	0.556812	0.103528	7.51692e-08	115803	multiple sclerosis || id:ieu-b-18	ieu-b-18	G	A	0.3263	0.0799	6	32586222	0.0266	1.36e-34	11788	IL-1 alpha_IL1A	GCST90274805	0.0126044	150.452	0.000249736	TRUE	1.17287e-23
rs11766761	7	41670710	T	C	-0.0308717	0.022772	0.1752	115803	multiple sclerosis || id:ieu-b-18	ieu-b-18	T	C	0.0729	0.8184	7	41670710	0.0165	9.95e-06	11783	NRTN_NRTN	GCST90274828	0.00165391	19.517	1.58708e-05	TRUE	0.000147271
rs11771706	7	13720685	A	C	0.11636	0.0704327	0.098519	115803	multiple sclerosis || id:ieu-b-18	ieu-b-18	A	C	0.2157	0.9813	7	13720685	0.0482	7.64e-06	14744	MMP-10_MMP10	GCST90274827	0.00135644	20.0238	2.35687e-05	TRUE	0.000253866
rs11777386	8	52767675	G	A	0.00727348	0.026957	0.7873	115803	multiple sclerosis || id:ieu-b-18	ieu-b-18	G	A	0.1003	0.0953	8	52767675	0.0224	7.55e-06	11779	IL-22RA1_IL22RA1	GCST90274809	0.00169926	20.0462	6.28679e-07	TRUE	2.88587e-05
rs1179724	2	217732382	C	T	0.0140989	0.0167343	0.3995	115803	multiple sclerosis || id:ieu-b-18	ieu-b-18	C	T	0.0605	0.5818	2	217732382	0.0136	8.65e-06	11337	TNF_TNF	GCST90274839	0.00174252	19.7859	6.12972e-06	TRUE	6.54478e-05
rs118011483	11	47661498	C	A	-0.031078	0.0229136	0.175	115803	multiple sclerosis || id:ieu-b-18	ieu-b-18	C	A	0.0856	0.1365	11	47589106	0.0191	7.41e-06	11772	TNFSF14_TNFSF14	GCST90274842	0.0017033	20.082	1.58855e-05	TRUE	0.000115151
rs11806838	1	190519358	T	C	-0.0018982	0.0213335	0.9291	115803	multiple sclerosis || id:ieu-b-18	ieu-b-18	T	C	0.0674	0.185	1	190519358	0.0152	9.24e-06	14286	CSF-1_CSF1	GCST90274776	0.00137444	19.6595	6.83671e-08	TRUE	3.28409e-05
rs11825923	11	116006514	T	C	-0.0822249	0.0779342	0.2914	115803	multiple sclerosis || id:ieu-b-18	ieu-b-18	T	C	0.1921	0.0237	11	116006514	0.0421	5.04e-06	14247	CXCL10_CXCL10	GCST90274780	0.00145926	20.8175	9.61245e-06	TRUE	7.64935e-05
rs11861137	16	17250485	C	T	-0.00498754	0.0167365	0.765701	115803	multiple sclerosis || id:ieu-b-18	ieu-b-18	C	T	0.0537	0.3884	16	17250485	0.0121	9.08e-06	14729	CCL8_CCL8	GCST90274822	0.00133544	19.6933	7.66886e-07	TRUE	4.52833e-05
rs11864674	16	66391749	A	C	-0.0010994	0.0724923	0.9879	115803	multiple sclerosis || id:ieu-b-18	ieu-b-18	A	C	0.2029	0.0186	16	66391749	0.0458	9.42e-06	14246	CDCP1_CDCP1	GCST90274775	0.00137576	19.6233	1.98617e-09	TRUE	2.99202e-05
rs11870164	17	32567679	T	C	0.0148091	0.0184671	0.4226	115803	multiple sclerosis || id:ieu-b-18	ieu-b-18	T	C	0.0751	0.2772	17	32567679	0.013	7.61e-09	14733	CCL2_CCL2	GCST90274821	0.00226006	33.3683	5.55322e-06	TRUE	2.35071e-07
rs11877350	18	43867311	A	G	0.0225524	0.017208	0.19	115803	multiple sclerosis || id:ieu-b-18	ieu-b-18	A	G	0.0538	0.4265	18	43867311	0.0117	4.26e-06	14728	SCF_KITLG	GCST90274833	0.00143359	21.1414	1.48322e-05	TRUE	0.000100455
rs11877886	18	69226577	G	A	0.00697561	0.0324704	0.8299	115803	multiple sclerosis || id:ieu-b-18	ieu-b-18	G	A	0.1065	0.0669	18	69226577	0.0239	8.35e-06	14722	CCL19_CCL19	GCST90274765	0.00134695	19.8538	3.98544e-07	TRUE	3.72709e-05
rs11878153	18	308555	A	G	0.090937	0.0314426	0.00382604	115803	multiple sclerosis || id:ieu-b-18	ieu-b-18	A	G	0.1116	0.9015	18	308555	0.0221	4.42e-07	11787	IL-1 alpha_IL1A	GCST90274805	0.00215875	25.4959	7.22272e-05	TRUE	8.5078e-05
rs11880837	19	14808453	A	G	0.00260339	0.0177511	0.8834	115803	multiple sclerosis || id:ieu-b-18	ieu-b-18	A	G	0.0583	0.3161	19	14808453	0.0127	4.42e-06	14288	CXCL1_CXCL1	GCST90274779	0.00147271	21.0702	1.85744e-07	TRUE	1.8601e-05
rs11883375	19	54851842	G	A	-0.041343	0.0246392	0.0933598	115803	multiple sclerosis || id:ieu-b-18	ieu-b-18	G	A	0.1011	0.1385	19	54851842	0.0197	2.87e-07	11776	LIF_LIF	GCST90274819	0.00223153	26.3327	2.43124e-05	TRUE	1.2017e-05
rs11903500	2	205502517	A	G	0.0599623	0.021596	0.00549402	115803	multiple sclerosis || id:ieu-b-18	ieu-b-18	A	G	0.0754	0.2352	2	205502517	0.0166	5.57e-06	11337	TNF_TNF	GCST90274839	0.00181651	20.6277	6.65685e-05	TRUE	0.000458187
rs11918804	3	196038580	C	A	0.0380134	0.034765	0.2742	115803	multiple sclerosis || id:ieu-b-18	ieu-b-18	C	A	0.1184	0.9337	3	196038580	0.0266	8.54e-06	11791	IL-18_IL18	GCST90274803	0.00167749	19.8092	1.03246e-05	TRUE	9.36665e-05
rs11950562	5	131652529	A	C	0.0343048	0.0163145	0.0354903	115803	multiple sclerosis || id:ieu-b-18	ieu-b-18	A	C	0.0785	0.5494	5	131652529	0.0132	2.73e-09	11793	TNFSF14_TNFSF14	GCST90274842	0.00298997	35.3605	3.81798e-05	TRUE	5.09199e-07
rs11953790	5	117371187	C	T	0.0533512	0.0538373	0.3217	115803	multiple sclerosis || id:ieu-b-18	ieu-b-18	C	T	0.1842	0.028	5	117371187	0.0374	8.43e-07	14730	VEGF_A_VEGFA	GCST90274848	0.00164406	24.2536	8.4802e-06	TRUE	1.67463e-05
rs11961049	6	155496339	A	G	-0.00458945	0.0344438	0.894	115803	multiple sclerosis || id:ieu-b-18	ieu-b-18	A	G	0.1031	0.0686	6	155496339	0.0232	8.83e-06	14724	FIt3L_FLT3LG	GCST90274791	0.00133947	19.7461	1.53316e-07	TRUE	3.47683e-05
rs11961362	6	81004579	C	T	-0.0972821	0.0846389	0.2504	115803	multiple sclerosis || id:ieu-b-18	ieu-b-18	C	T	0.1185	0.0713	6	81004579	0.0264	7.17e-06	12851	CCL19_CCL19	GCST90274765	0.00156535	20.1447	1.1408e-05	TRUE	9.86988e-05
rs11987533	8	35154239	A	G	-0.0105442	0.0277042	0.7035	115803	multiple sclerosis || id:ieu-b-18	ieu-b-18	A	G	0.1171	0.1374	8	35154239	0.0198	3.34e-09	11344	IL-20RA_IL20RA	GCST90274808	0.00307383	34.9709	1.2509e-06	TRUE	3.25944e-08
rs11989681	8	22649912	A	G	-0.0071742	0.0165205	0.664099	115803	multiple sclerosis || id:ieu-b-18	ieu-b-18	A	G	0.0678	0.5982	8	22649912	0.0136	6.19e-07	11345	IL-4_IL4	GCST90274813	0.00218588	24.8488	1.6285e-06	TRUE	3.73387e-06
rs12005489	9	133305614	T	C	-0.026036	0.044888	0.5619	115803	multiple sclerosis || id:ieu-b-18	ieu-b-18	T	C	0.1509	0.0458	9	133305614	0.0322	2.78e-06	10725	FGF-5_FGF5	GCST90274790	0.00204353	21.9576	2.90519e-06	TRUE	1.61516e-05
rs12026492	1	226676794	T	C	-0.00647897	0.0188163	0.730601	115803	multiple sclerosis || id:ieu-b-18	ieu-b-18	T	C	0.0709	0.2527	1	226676794	0.0156	5.5e-06	11345	IL-10RA_IL10RA	GCST90274796	0.00181739	20.6522	1.02384e-06	TRUE	2.30914e-05
rs12047801	1	105113404	T	C	-0.0101483	0.0221949	0.6475	115803	multiple sclerosis || id:ieu-b-18	ieu-b-18	T	C	0.0783	0.174	1	105113404	0.0171	4.67e-06	11785	IL-1 alpha_IL1A	GCST90274805	0.00177595	20.9632	1.80537e-06	TRUE	2.42573e-05
rs12056343	8	79840734	G	T	0.0397809	0.0193152	0.0394403	115803	multiple sclerosis || id:ieu-b-18	ieu-b-18	G	T	0.0761	0.7494	8	79840734	0.0166	4.55e-06	9894	IL-20RA_IL20RA	GCST90274808	0.00211963	21.0119	3.66288e-05	TRUE	0.000133294
rs12058421	1	160581152	C	A	0.0030952	0.0232295	0.894	115803	multiple sclerosis || id:ieu-b-18	ieu-b-18	C	A	0.1256	0.1616	1	160581152	0.0159	2.8e-15	14731	SLAMF1_SLAMF1	GCST90274835	0.0042181	62.3916	1.53315e-07	TRUE	1.4725e-13
rs12073499	1	157270515	C	A	-0.0236189	0.0237603	0.3202	115803	multiple sclerosis || id:ieu-b-18	ieu-b-18	C	A	0.0812	0.8466	1	157270515	0.0167	1.16e-06	14295	CASP-8_CASP8	GCST90274763	0.00165111	23.6384	8.53296e-06	TRUE	2.07933e-05
rs12074680	1	194299592	G	A	0.00350614	0.0413949	0.9325	115803	multiple sclerosis || id:ieu-b-18	ieu-b-18	G	A	0.1855	0.0301	1	194299592	0.0392	2.22e-06	12404	CD6_CD6	GCST90274774	0.00180207	22.3896	6.19516e-08	TRUE	7.85083e-06
rs12075	1	159175354	A	G	-0.0520304	0.0166594	0.001789	115803	multiple sclerosis || id:ieu-b-18	ieu-b-18	A	G	0.0816	0.5554	1	159175354	0.0115	1.29e-12	14741	CXCL6_CXCL6	GCST90274783	0.0034039	50.3414	8.42261e-05	TRUE	1.81021e-08
rs12075	1	159175354	A	G	-0.0520304	0.0166594	0.001789	115803	multiple sclerosis || id:ieu-b-18	ieu-b-18	A	G	0.189	0.5553	1	159175354	0.0114	9.89e-62	14733	CCL13_CCL13	GCST90274824	0.0183145	274.824	8.42261e-05	TRUE	9.50794e-48
rs12075	1	159175354	A	G	-0.0520304	0.0166594	0.001789	115803	multiple sclerosis || id:ieu-b-18	ieu-b-18	A	G	0.0749	0.5547	1	159175354	0.0114	5.03e-11	14731	CCL11_CCL11	GCST90274764	0.0029218	43.1613	8.42261e-05	TRUE	2.81121e-07
rs12075	1	159175354	A	G	-0.0520304	0.0166594	0.001789	115803	multiple sclerosis || id:ieu-b-18	ieu-b-18	A	G	0.1694	0.5552	1	159175354	0.0113	8.39e-51	14730	CCL2_CCL2	GCST90274821	0.0150277	224.704	8.42261e-05	TRUE	7.83927e-39
rs12075	1	159175354	G	A	0.0520304	0.0166594	0.001789	115803	multiple sclerosis || id:ieu-b-18	ieu-b-18	G	A	0.0973	0.5553	1	159175354	0.0116	4.95e-17	14733	CCL8_CCL8	GCST90274822	0.0047528	70.3478	8.42261e-05	TRUE	7.687e-12
rs12075	1	159175354	G	A	0.0520304	0.0166594	0.001789	115803	multiple sclerosis || id:ieu-b-18	ieu-b-18	G	A	0.0899	0.5624	1	159175354	0.013	4.67e-12	11780	CCL7_CCL7	GCST90274823	0.00404322	47.8144	8.42261e-05	TRUE	1.75793e-08
rs12075	1	159175354	A	G	-0.0520304	0.0166594	0.001789	115803	multiple sclerosis || id:ieu-b-18	ieu-b-18	A	G	0.0667	0.5552	1	159175354	0.0116	8.92e-09	14741	IL-8_IL8	GCST90274817	0.00223787	33.058	8.42261e-05	TRUE	1.27872e-05
rs1208181	7	144109635	C	T	-0.0197046	0.0223653	0.3783	115803	multiple sclerosis || id:ieu-b-18	ieu-b-18	C	T	0.079	0.8309	7	144108520	0.0166	1.95e-06	12855	VEGF_A_VEGFA	GCST90274848	0.00175874	22.6449	6.70302e-06	TRUE	2.28795e-05
rs12087642	1	216769382	G	A	-0.00667765	0.0170079	0.6946	115803	multiple sclerosis || id:ieu-b-18	ieu-b-18	G	A	0.0533	0.3491	1	216769382	0.0118	6.27e-06	14719	IL10RB_IL10RB	GCST90274797	0.00138424	20.4001	1.33117e-06	TRUE	3.7652e-05
rs12092228	1	242536005	T	G	0.0954102	0.0389045	0.0141899	115803	multiple sclerosis || id:ieu-b-18	ieu-b-18	T	G	0.1508	0.0512	1	242536005	0.0327	4e-06	9892	IL-17C_IL17C	GCST90274802	0.00214531	21.2627	5.19344e-05	TRUE	0.000186714
rs12103669	17	47298101	G	A	-0.0968414	0.0640262	0.1304	115803	multiple sclerosis || id:ieu-b-18	ieu-b-18	G	A	0.1778	0.0234	17	47298101	0.0402	9.74e-06	14734	CCL23_CCL23	GCST90274767	0.00132591	19.5593	1.97554e-05	TRUE	0.000255794
rs12110436	6	168606201	C	T	0.0300441	0.0408636	0.4622	115803	multiple sclerosis || id:ieu-b-18	ieu-b-18	C	T	0.136	0.0418	6	168606201	0.0297	4.67e-06	14743	FGF-19_FGF19	GCST90274787	0.00142024	20.9655	4.668e-06	TRUE	4.81689e-05
rs12114935	8	42100809	A	G	-0.0167393	0.0207978	0.4209	115803	multiple sclerosis || id:ieu-b-18	ieu-b-18	A	G	0.0769	0.7856	8	42100809	0.0142	6.11e-08	14732	CCL25_CCL25	GCST90274768	0.00198678	29.3236	5.59403e-06	TRUE	1.37752e-06
rs12123181	1	206954566	G	A	-0.0151841	0.0229167	0.5076	115803	multiple sclerosis || id:ieu-b-18	ieu-b-18	G	A	0.0996	0.2042	1	206954566	0.0151	4.22e-11	14296	IL-10_IL10	GCST90274795	0.0030341	43.5015	3.79105e-06	TRUE	1.9766e-09
rs12141791	1	156419786	A	G	0.0140015	0.018791	0.4562	115803	multiple sclerosis || id:ieu-b-18	ieu-b-18	A	G	0.0859	0.6981	1	156419786	0.013	3.9e-11	14296	MMP-1_MMP1	GCST90274826	0.00304481	43.6555	4.79441e-06	TRUE	2.18597e-09
rs12142504	1	192799485	T	C	0.0549616	0.0586863	0.349	115803	multiple sclerosis || id:ieu-b-18	ieu-b-18	T	C	0.0778	0.6951	1	192799485	0.0166	2.78e-06	9448	CCL7_CCL7	GCST90274823	0.0023195	21.9609	7.57408e-06	TRUE	2.16727e-05
rs12146346	10	53943122	T	G	-0.0318862	0.0165278	0.0536995	115803	multiple sclerosis || id:ieu-b-18	ieu-b-18	T	G	0.0734	0.3902	10	53942324	0.0155	2.19e-06	8388	IL-13_IL13	GCST90274799	0.00266631	22.4195	3.21402e-05	TRUE	4.72835e-05
rs12149545	16	56993161	A	G	0.0147076	0.0178095	0.4089	115803	multiple sclerosis || id:ieu-b-18	ieu-b-18	A	G	0.1146	0.3094	16	56993161	0.0123	1.2e-20	14736	SCF_KITLG	GCST90274833	0.00585637	86.7961	5.88932e-06	TRUE	2.09128e-17
rs12152184	22	45003427	A	G	0.0203907	0.0267912	0.4466	115803	multiple sclerosis || id:ieu-b-18	ieu-b-18	A	G	0.0965	0.885	22	45002809	0.0208	3.49e-06	12402	SIRT2_SIRT2	GCST90274834	0.00173254	21.5208	5.00225e-06	TRUE	3.0345e-05
rs12152184	22	45003427	A	G	0.0203907	0.0267912	0.4466	115803	multiple sclerosis || id:ieu-b-18	ieu-b-18	A	G	0.0961	0.8851	22	45002809	0.0208	3.83e-06	12402	STAMPB_STAMBP	GCST90274837	0.00171823	21.3427	5.00225e-06	TRUE	3.28716e-05
rs12152184	22	45003427	A	G	0.0203907	0.0267912	0.4466	115803	multiple sclerosis || id:ieu-b-18	ieu-b-18	A	G	0.1085	0.8849	22	45002809	0.0205	1.21e-07	12402	CD40_CD40	GCST90274772	0.00225362	28.008	5.00225e-06	TRUE	1.65923e-06
rs12163980	5	18788822	C	T	-0.0145047	0.0260457	0.5776	115803	multiple sclerosis || id:ieu-b-18	ieu-b-18	C	T	0.0851	0.1679	5	18788822	0.0191	8.37e-06	11345	ST1A1_SULT1A1	GCST90274836	0.00174674	19.848	2.67813e-06	TRUE	4.42684e-05
rs12174864	6	88557407	G	A	0.0395728	0.0168617	0.01893	115803	multiple sclerosis || id:ieu-b-18	ieu-b-18	G	A	0.0582	0.6254	6	88557407	0.0121	1.51e-06	14295	CXCL10_CXCL10	GCST90274780	0.0016158	23.1321	4.75618e-05	TRUE	0.000170973
rs12188775	5	132971762	T	G	0.0452601	0.0382662	0.2369	115803	multiple sclerosis || id:ieu-b-18	ieu-b-18	T	G	0.1213	0.9435	5	132971762	0.0247	9.06e-07	14737	Beta-NGF_NGF	GCST90274762	0.00163384	24.114	1.20804e-05	TRUE	2.37489e-05
rs12191307	6	161256529	G	A	-0.00390762	0.0392025	0.9206	115803	multiple sclerosis || id:ieu-b-18	ieu-b-18	G	A	0.1452	0.098	6	161256529	0.0197	1.7e-13	14287	CXCL9_CXCL9	GCST90274784	0.00378801	54.3175	8.57995e-08	TRUE	4.64675e-12
rs12217463	10	16318694	C	T	0.0961806	0.0531563	0.0703898	115803	multiple sclerosis || id:ieu-b-18	ieu-b-18	C	T	0.1374	0.9572	10	16318694	0.031	9.33e-06	14736	IL-7_IL7	GCST90274816	0.00133135	19.6422	2.8271e-05	TRUE	0.000363282
rs12217463	10	16318694	C	T	0.0961806	0.0531563	0.0703898	115803	multiple sclerosis || id:ieu-b-18	ieu-b-18	C	T	0.1365	0.9559	10	16318694	0.0308	9.34e-06	14744	IL-8_IL8	GCST90274817	0.00133036	19.6383	2.8271e-05	TRUE	0.000364235
rs12227836	12	67215987	G	A	-0.025523	0.0170672	0.1348	115803	multiple sclerosis || id:ieu-b-18	ieu-b-18	G	A	0.0669	0.3517	12	67215987	0.014	1.77e-06	11336	TNFRSF9_TNFRSF9	GCST90274841	0.00201031	22.8307	1.93116e-05	TRUE	3.9226e-05
rs12240324	10	44669337	A	G	0.0571362	0.0653295	0.3818	115803	multiple sclerosis || id:ieu-b-18	ieu-b-18	A	G	0.2203	0.9713	10	44669337	0.047	2.77e-06	11793	IL-22RA1_IL22RA1	GCST90274809	0.00185952	21.9664	6.60524e-06	TRUE	2.69743e-05
rs12259196	10	89839430	G	A	-0.0201007	0.0213918	0.3474	115803	multiple sclerosis || id:ieu-b-18	ieu-b-18	G	A	0.075	0.1928	10	89839430	0.0148	4.03e-07	13244	Beta-NGF_NGF	GCST90274762	0.00193526	25.6764	7.62451e-06	TRUE	6.8773e-06
rs12270510	11	119506018	T	C	-0.0375848	0.0269479	0.1631	115803	multiple sclerosis || id:ieu-b-18	ieu-b-18	T	C	0.0959	0.1107	11	119506018	0.019	4.48e-07	14731	TGF-alpha_TGFA	GCST90274838	0.00172642	25.4725	1.67979e-05	TRUE	1.83775e-05
rs12275648	11	129057999	C	T	-0.0236189	0.0180624	0.191	115803	multiple sclerosis || id:ieu-b-18	ieu-b-18	C	T	0.0696	0.3114	11	129057999	0.0155	7.11e-06	10277	IL-24_IL24	GCST90274810	0.00195811	20.1591	1.47656e-05	TRUE	8.55998e-05
rs12288280	11	60756356	G	T	-0.0217345	0.0300358	0.4693	115803	multiple sclerosis || id:ieu-b-18	ieu-b-18	G	T	0.3548	0.0794	11	60756356	0.0213	2.68e-62	14720	CD6_CD6	GCST90274774	0.0185008	277.427	4.52175e-06	TRUE	1.7249e-53
rs12290068	11	126261564	A	G	0.0192848	0.017589	0.2729	115803	multiple sclerosis || id:ieu-b-18	ieu-b-18	A	G	0.1221	0.3187	11	126261564	0.0122	1.4e-23	14726	CDCP1_CDCP1	GCST90274775	0.00675589	100.15	1.03808e-05	TRUE	1.46949e-19
rs12290350	11	76480255	C	T	0.0198026	0.0198719	0.319	115803	multiple sclerosis || id:ieu-b-18	ieu-b-18	C	T	0.0689	0.2168	11	76480255	0.0145	2.02e-06	14295	FGF-21_FGF21	GCST90274788	0.001577	22.5757	8.57531e-06	TRUE	3.30774e-05
rs12294339	11	34860199	T	C	-0.0225524	0.0167898	0.1792	115803	multiple sclerosis || id:ieu-b-18	ieu-b-18	T	C	0.0702	0.3671	11	34860199	0.0118	2.7e-09	14726	CST5_CST5	GCST90274777	0.00239763	35.3876	1.55803e-05	TRUE	2.60982e-07
rs12297442	12	6062889	A	G	0.00883895	0.0182843	0.628801	115803	multiple sclerosis || id:ieu-b-18	ieu-b-18	A	G	0.061	0.7296	12	6062889	0.0135	6.23e-06	14733	SLAMF1_SLAMF1	GCST90274835	0.00138388	20.4142	2.01805e-06	TRUE	4.27432e-05
rs12321566	12	97807415	A	G	-0.0166604	0.0203169	0.4122	115803	multiple sclerosis || id:ieu-b-18	ieu-b-18	A	G	0.0698	0.237	12	97807415	0.0139	5.12e-07	14287	IL-7_IL7	GCST90274816	0.00176187	25.2128	5.80686e-06	TRUE	8.03507e-06
rs12326052	18	6588865	C	T	-0.026155	0.0403833	0.517201	115803	multiple sclerosis || id:ieu-b-18	ieu-b-18	C	T	0.1199	0.9372	18	6588865	0.0267	7.1e-06	14288	CCL8_CCL8	GCST90274822	0.00140939	20.163	3.62236e-06	TRUE	5.79911e-05
rs12328100	2	86307128	G	A	0.030253	0.0163865	0.0648605	115803	multiple sclerosis || id:ieu-b-18	ieu-b-18	G	A	0.0649	0.478	2	86307128	0.013	5.97e-07	11784	TNF_TNF	GCST90274839	0.00211053	24.9189	2.94333e-05	TRUE	2.75375e-05
rs12329721	21	22101949	A	G	0.00279609	0.0273597	0.9186	115803	multiple sclerosis || id:ieu-b-18	ieu-b-18	A	G	0.0862	0.8974	21	22101949	0.0188	4.54e-06	14733	hGDNF_GDNF	GCST90274792	0.00142491	21.0203	9.01918e-08	TRUE	1.84508e-05
rs12331618	4	187139939	G	A	0.0191161	0.0163594	0.2426	115803	multiple sclerosis || id:ieu-b-18	ieu-b-18	G	A	0.0582	0.4914	4	187139939	0.0114	3.3e-07	14729	CX3CL1_CX3CL1	GCST90274778	0.00176642	26.0602	1.17909e-05	TRUE	1.01353e-05
rs12338549	9	94348687	C	T	-0.00399202	0.0268027	0.8816	115803	multiple sclerosis || id:ieu-b-18	ieu-b-18	C	T	0.0851	0.1096	9	94348687	0.0186	4.76e-06	14719	FIt3L_FLT3LG	GCST90274791	0.00142016	20.9302	1.91565e-07	TRUE	2.06127e-05
rs12354434	10	11469516	G	A	0.00478852	0.0601997	0.9366	115803	multiple sclerosis || id:ieu-b-18	ieu-b-18	G	A	0.1207	0.0885	10	11469516	0.0247	1.03e-06	11337	TNF_TNF	GCST90274839	0.00210188	23.875	5.46389e-08	TRUE	3.52255e-06
rs12367122	12	30998369	A	G	0.00420884	0.0225286	0.8518	115803	multiple sclerosis || id:ieu-b-18	ieu-b-18	A	G	0.0739	0.1756	12	30998369	0.0159	3.35e-06	14284	CCL2_CCL2	GCST90274821	0.00151004	21.599	3.01401e-07	TRUE	1.54771e-05
rs12367368	12	83594043	T	G	-0.0267393	0.0259438	0.3027	115803	multiple sclerosis || id:ieu-b-18	ieu-b-18	T	G	0.0861	0.1146	12	83594043	0.0186	3.67e-06	14744	MMP-1_MMP1	GCST90274826	0.00145122	21.425	9.17311e-06	TRUE	6.02053e-05
rs12377591	9	24791718	A	G	-0.00914166	0.0172385	0.595899	115803	multiple sclerosis || id:ieu-b-18	ieu-b-18	A	G	0.0707	0.4744	9	24791718	0.0155	5.08e-06	8817	TNFSF14_TNFSF14	GCST90274842	0.00235413	20.8007	2.4285e-06	TRUE	2.10444e-05
rs12378537	9	136065526	T	C	-0.0519281	0.0344481	0.1317	115803	multiple sclerosis || id:ieu-b-18	ieu-b-18	T	C	0.105	0.1215	9	136065526	0.0219	1.63e-06	11337	SCF_KITLG	GCST90274833	0.00202354	22.9834	1.96225e-05	TRUE	3.73027e-05
rs12380451	9	9191014	C	T	0.000299955	0.0185519	0.9871	115803	multiple sclerosis || id:ieu-b-18	ieu-b-18	C	T	0.0593	0.7098	9	9191014	0.0133	8.25e-06	14296	MMP-1_MMP1	GCST90274826	0.00138863	19.8767	2.25748e-09	TRUE	2.67131e-05
rs12407505	1	85295202	G	A	0.0180621	0.0492662	0.713899	115803	multiple sclerosis || id:ieu-b-18	ieu-b-18	G	A	0.1614	0.9664	1	85295202	0.0352	4.53e-06	14735	FGF-19_FGF19	GCST90274787	0.00142479	21.0215	1.16071e-06	TRUE	2.73952e-05
rs12408527	1	6305292	C	T	-0.00601807	0.0197003	0.760001	115803	multiple sclerosis || id:ieu-b-18	ieu-b-18	C	T	0.0663	0.6507	1	6305053	0.015	9.87e-06	10279	IFN-gamma_IFNG	GCST90274794	0.00189701	19.5326	8.05854e-07	TRUE	3.37049e-05
rs12416520	10	71211945	G	A	-0.0258627	0.0189712	0.1728	115803	multiple sclerosis || id:ieu-b-18	ieu-b-18	G	A	0.0629	0.7492	10	71211945	0.0132	1.89e-06	14709	CD5_CD5	GCST90274773	0.00154135	22.7036	1.60487e-05	TRUE	5.59158e-05
rs12428473	13	35421790	C	T	-0.0410304	0.0213128	0.0542101	115803	multiple sclerosis || id:ieu-b-18	ieu-b-18	C	T	0.0633	0.207	13	35421790	0.0141	7.14e-06	14734	uPA_PLAU	GCST90274847	0.00136601	20.1516	3.2004e-05	TRUE	0.00034315
rs12433317	14	50775476	A	G	0.0325232	0.017096	0.0571202	115803	multiple sclerosis || id:ieu-b-18	ieu-b-18	A	G	0.0571	0.4282	14	50775476	0.012	1.95e-06	14288	CXCL11_CXCL11	GCST90274781	0.00158216	22.6386	3.12516e-05	TRUE	0.000114594
rs12448125	16	8805947	T	G	0.0132879	0.0515017	0.7964	115803	multiple sclerosis || id:ieu-b-18	ieu-b-18	T	G	0.1784	0.0353	16	8805947	0.0367	1.17e-06	11792	TSLP_TSLP	GCST90274845	0.00199987	23.6257	5.74853e-07	TRUE	5.35296e-06
rs12453636	17	64288475	G	A	0.040662	0.0279555	0.1458	115803	multiple sclerosis || id:ieu-b-18	ieu-b-18	G	A	0.1028	0.1006	17	64288475	0.0231	8.58e-06	9892	IL-33_IL33	GCST90274812	0.00199806	19.8004	1.82693e-05	TRUE	0.000112691
rs12476448	2	14406572	T	C	0.00571631	0.0164551	0.728299	115803	multiple sclerosis || id:ieu-b-18	ieu-b-18	T	C	0.0536	0.4864	2	14400474	0.0115	3.15e-06	14737	CXCL10_CXCL10	GCST90274780	0.00147192	21.7208	1.04212e-06	TRUE	1.93977e-05
rs12479560	20	43300667	A	G	-0.0587405	0.0218092	0.00707294	115803	multiple sclerosis || id:ieu-b-18	ieu-b-18	A	G	0.12	0.32	20	43300667	0.0147	3.26e-16	12404	ADA_ADA	GCST90274759	0.00534366	66.6282	6.26407e-05	TRUE	4.74959e-12
rs12480971	20	45697196	C	T	0.0574195	0.0325713	0.0779202	115803	multiple sclerosis || id:ieu-b-18	ieu-b-18	C	T	0.1011	0.0744	20	45697196	0.0225	7.01e-06	14729	CXCL6_CXCL6	GCST90274783	0.00136889	20.1873	2.68364e-05	TRUE	0.000273958
rs12481726	20	51651490	C	T	-0.00451016	0.117189	0.9693	115803	multiple sclerosis || id:ieu-b-18	ieu-b-18	C	T	0.313	0.0162	20	51651490	0.0706	9.27e-06	9849	IL-4_IL4	GCST90274813	0.00199169	19.6513	1.27908e-08	TRUE	2.20217e-05
rs12498781	4	133183457	A	G	-0.034981	0.0176661	0.0476903	115803	multiple sclerosis || id:ieu-b-18	ieu-b-18	A	G	0.0635	0.3202	4	133183457	0.0137	3.57e-06	11763	IL-20_IL20	GCST90274807	0.00182304	21.4799	3.38576e-05	TRUE	0.000137241
rs12500563	4	7304426	T	G	0.0385474	0.11588	0.739399	115803	multiple sclerosis || id:ieu-b-18	ieu-b-18	T	G	0.3143	0.9875	4	7304426	0.0687	4.76e-06	10795	CD40_CD40	GCST90274772	0.00193514	20.9264	9.55566e-07	TRUE	1.89884e-05
rs12501773	4	88453631	A	C	0.00210221	0.0162393	0.897	115803	multiple sclerosis || id:ieu-b-18	ieu-b-18	A	C	0.0528	0.5618	4	88453631	0.0116	5.32e-06	14733	SCF_KITLG	GCST90274833	0.00140427	20.7154	1.44712e-07	TRUE	2.21255e-05
rs12510249	4	131097432	C	T	0.046979	0.0473288	0.3209	115803	multiple sclerosis || id:ieu-b-18	ieu-b-18	C	T	0.1375	0.0414	4	131097432	0.0308	8.03e-06	14729	uPA_PLAU	GCST90274847	0.00135127	19.9271	8.50826e-06	TRUE	0.000108772
rs12520287	5	54847098	C	T	-0.0222506	0.0315317	0.4804	115803	multiple sclerosis || id:ieu-b-18	ieu-b-18	C	T	0.1014	0.9175	5	54847098	0.0221	4.47e-06	14296	FGF-19_FGF19	GCST90274787	0.00147041	21.049	4.30006e-06	TRUE	4.25019e-05
rs12529944	6	84066908	C	T	0.0125213	0.218014	0.9542	115803	multiple sclerosis || id:ieu-b-18	ieu-b-18	C	T	0.0845	0.178	6	84066908	0.0189	7.79e-06	11340	IL-1 alpha_IL1A	GCST90274805	0.00175959	19.9854	2.84851e-08	TRUE	2.15745e-05
rs12532101	7	1194526	T	C	0.000300045	0.033718	0.9929	115803	multiple sclerosis || id:ieu-b-18	ieu-b-18	T	C	0.0659	0.203	7	1194526	0.0149	9.74e-06	14295	FGF-21_FGF21	GCST90274788	0.00136653	19.5586	6.83812e-10	TRUE	3.06655e-05
rs12533747	7	30944899	A	G	-0.0691529	0.0997396	0.4881	115803	multiple sclerosis || id:ieu-b-18	ieu-b-18	A	G	0.1389	0.0802	7	30944899	0.0276	4.84e-07	14295	Beta-NGF_NGF	GCST90274762	0.00176862	25.3236	4.15118e-06	TRUE	6.28939e-06
rs12540570	7	13645174	A	C	-0.00491204	0.0173349	0.7769	115803	multiple sclerosis || id:ieu-b-18	ieu-b-18	A	C	0.0557	0.6509	7	13645174	0.0125	8.35e-06	14285	TGF-alpha_TGFA	GCST90274838	0.00138806	19.8532	6.93376e-07	TRUE	3.97433e-05
rs12549430	8	80715263	G	A	-0.0127188	0.0190565	0.5045	115803	multiple sclerosis || id:ieu-b-18	ieu-b-18	G	A	0.061	0.738	8	80715263	0.0135	6.23e-06	14286	CSF-1_CSF1	GCST90274776	0.00142712	20.4142	3.84673e-06	TRUE	5.33092e-05
rs1256278	1	21982702	A	G	-0.00059982	0.0179887	0.9734	115803	multiple sclerosis || id:ieu-b-18	ieu-b-18	A	G	0.0514	0.4743	1	21982702	0.0116	9.38e-06	14742	VEGF_A_VEGFA	GCST90274848	0.00133007	19.6314	9.6013e-09	TRUE	3.17082e-05
rs12567824	1	159990022	A	C	-0.00420884	0.0214025	0.8441	115803	multiple sclerosis || id:ieu-b-18	ieu-b-18	A	C	0.07	0.822	1	159990022	0.0153	4.76e-06	14296	MMP-10_MMP10	GCST90274827	0.00146205	20.9292	3.33951e-07	TRUE	2.13929e-05
rs12588414	14	104576816	A	G	-0.0156214	0.0204348	0.4446	115803	multiple sclerosis || id:ieu-b-18	ieu-b-18	A	G	0.0753	0.2361	14	104576816	0.0169	8.37e-06	10273	IL-24_IL24	GCST90274810	0.00192877	19.8487	5.04643e-06	TRUE	5.11958e-05
rs12589600	14	86936828	A	G	-0.00170145	0.0167104	0.9189	115803	multiple sclerosis || id:ieu-b-18	ieu-b-18	A	G	0.051	0.5556	14	86936828	0.0114	7.69e-06	14711	CCL28_CCL28	GCST90274769	0.00135862	20.0111	8.95267e-08	TRUE	2.93442e-05
rs12592185	15	70546132	T	C	-0.00727348	0.0213462	0.733301	115803	multiple sclerosis || id:ieu-b-18	ieu-b-18	T	C	0.0838	0.8068	15	70546132	0.0173	1.27e-06	11344	IL-5_IL5	GCST90274814	0.00206411	23.4595	1.00261e-06	TRUE	6.21687e-06
rs1259355	12	31688535	A	G	-0.028879	0.0172115	0.0933706	115803	multiple sclerosis || id:ieu-b-18	ieu-b-18	A	G	0.0569	0.4361	12	31688535	0.0119	1.74e-06	14287	CD5_CD5	GCST90274773	0.0015977	22.8597	2.43111e-05	TRUE	7.69556e-05
rs12595568	15	38990803	G	T	-0.00440971	0.0185502	0.8121	115803	multiple sclerosis || id:ieu-b-18	ieu-b-18	G	T	0.0652	0.2544	15	38990803	0.0146	7.98e-06	11792	LIF_LIF	GCST90274819	0.00168837	19.9396	4.87989e-07	TRUE	2.90943e-05
rs12599620	16	8011846	C	T	0.00390762	0.0195406	0.8415	115803	multiple sclerosis || id:ieu-b-18	ieu-b-18	C	T	0.0726	0.7391	16	8011846	0.0153	2.08e-06	11336	IL-17A_IL17A	GCST90274801	0.0019823	22.512	3.45332e-07	TRUE	7.93747e-06
rs1260326	2	27730940	T	C	-0.00924258	0.0165618	0.5768	115803	multiple sclerosis || id:ieu-b-18	ieu-b-18	T	C	0.1323	0.3977	2	27730940	0.0119	1.03e-28	14730	FGF-21_FGF21	GCST90274788	0.00832135	123.585	2.68942e-06	TRUE	9.76231e-25
rs12606983	18	2511738	C	T	-0.0306654	0.0188403	0.1036	115803	multiple sclerosis || id:ieu-b-18	ieu-b-18	C	T	0.0673	0.2475	18	2511738	0.0134	5.1e-07	14715	CCL25_CCL25	GCST90274768	0.00171126	25.221	2.2877e-05	TRUE	2.88262e-05
rs12609918	19	56755467	G	A	0.129312	0.187627	0.4907	115803	multiple sclerosis || id:ieu-b-18	ieu-b-18	G	A	0.1863	0.9451	19	56755467	0.0412	6.13e-06	9453	FIt3L_FLT3LG	GCST90274791	0.00215836	20.4428	4.10179e-06	TRUE	3.2337e-05
rs12624433	20	44680853	G	A	-0.132694	0.0183391	4.63554e-13	115803	multiple sclerosis || id:ieu-b-18	ieu-b-18	G	A	0.4185	0.2558	20	44680853	0.0133	1e-200	14287	CD40_CD40	GCST90274772	0.0648106	989.981	0.000451895	TRUE	4.96076e-160
rs12629593	3	54104178	G	T	-0.0403013	0.02627	0.125	115803	multiple sclerosis || id:ieu-b-18	ieu-b-18	G	T	0.0879	0.1209	3	54104178	0.0182	1.37e-06	14744	CXCL10_CXCL10	GCST90274780	0.00157955	23.3226	2.03234e-05	TRUE	5.53904e-05
rs12637074	3	32324460	C	T	0.00843548	0.0252179	0.737999	115803	multiple sclerosis || id:ieu-b-18	ieu-b-18	C	T	0.0712	0.8414	3	32324460	0.0158	6.6e-06	14708	OPG_TNFRSF11B	GCST90274830	0.00137877	20.3042	9.66249e-07	TRUE	3.60923e-05
rs12648080	4	121926471	A	G	-0.0102524	0.0212515	0.6295	115803	multiple sclerosis || id:ieu-b-18	ieu-b-18	A	G	0.072	0.8077	4	121893301	0.0146	8.16e-07	14743	IL-18_IL18	GCST90274803	0.00164686	24.3165	2.00983e-06	TRUE	7.43329e-06
rs12661848	6	123906471	T	G	0.00647897	0.0176849	0.7141	115803	multiple sclerosis || id:ieu-b-18	ieu-b-18	T	G	0.0655	0.5602	6	123906471	0.0147	8.36e-06	9889	CCL7_CCL7	GCST90274823	0.00200366	19.85	1.15903e-06	TRUE	3.01764e-05
rs12699544	7	13780997	A	G	0.0153167	0.0225034	0.4961	115803	multiple sclerosis || id:ieu-b-18	ieu-b-18	A	G	0.0803	0.1536	7	13780997	0.0181	9.14e-06	11777	ARTN_ARTN	GCST90274760	0.00166845	19.6789	4.00055e-06	TRUE	5.86204e-05
rs12699881	7	2401569	A	G	0.0658193	0.0190596	0.000553694	115803	multiple sclerosis || id:ieu-b-18	ieu-b-18	A	G	0.068	0.2517	7	2401569	0.0138	8.33e-07	14288	IL-7_IL7	GCST90274816	0.00169649	24.2772	0.000102973	TRUE	0.000460102
rs12711729	2	126751021	C	T	0.0376811	0.0194931	0.0532304	115803	multiple sclerosis || id:ieu-b-18	ieu-b-18	C	T	0.0702	0.7336	2	126751021	0.0153	4.47e-06	11345	IL-18_IL18	GCST90274803	0.00185217	21.0482	3.2267e-05	TRUE	0.000144975
rs12726054	1	233623860	A	G	-0.0745507	0.0349262	0.0327997	115803	multiple sclerosis || id:ieu-b-18	ieu-b-18	A	G	0.109	0.0734	1	233623860	0.0228	1.75e-06	14721	TWEAK_TNFSF12	GCST90274846	0.00155014	22.852	3.93434e-05	TRUE	0.000153901
rs1273754	6	121479140	C	T	-0.0189199	0.0618285	0.7596	115803	multiple sclerosis || id:ieu-b-18	ieu-b-18	C	T	0.2296	0.9805	6	121479140	0.0503	5e-06	10850	TRANCE_TNFSF11	GCST90274844	0.00191666	20.8318	8.08626e-07	TRUE	1.92678e-05
rs1273797	2	227438887	G	A	-0.0010994	0.0172899	0.9493	115803	multiple sclerosis || id:ieu-b-18	ieu-b-18	G	A	0.0652	0.4698	2	227438887	0.0144	5.96e-06	9252	IL-33_IL33	GCST90274812	0.00221092	20.4963	3.49152e-08	TRUE	1.44105e-05
rs12739417	1	199872770	A	G	0.00813298	0.0173479	0.6392	115803	multiple sclerosis || id:ieu-b-18	ieu-b-18	A	G	0.0579	0.4066	1	199872770	0.0129	7.18e-06	12404	hGDNF_GDNF	GCST90274792	0.00162148	20.1422	1.89798e-06	TRUE	3.81691e-05
rs1275374	8	118638630	G	A	-0.018164	0.01712	0.2887	115803	multiple sclerosis || id:ieu-b-18	ieu-b-18	G	A	0.0611	0.4056	8	118638630	0.0137	8.2e-06	11336	LIF-R_LIFR	GCST90274820	0.00175154	19.8868	9.72073e-06	TRUE	8.2214e-05
rs12754806	1	238821453	A	G	-0.0257281	0.0162518	0.1134	115803	multiple sclerosis || id:ieu-b-18	ieu-b-18	A	G	0.0563	0.4817	1	238821453	0.0122	3.94e-06	11768	LIF-R_LIFR	GCST90274820	0.00180638	21.2923	2.16417e-05	TRUE	9.0722e-05
rs12770839	10	65297720	A	C	-0.00591747	0.0185557	0.749799	115803	multiple sclerosis || id:ieu-b-18	ieu-b-18	A	C	0.0648	0.321	10	65297720	0.0126	2.71e-07	14724	CXCL1_CXCL1	GCST90274779	0.0017931	26.4454	8.78223e-07	TRUE	2.18926e-06
rs12784822	10	104076091	G	A	-0.068493	0.24799	0.7824	115803	multiple sclerosis || id:ieu-b-18	ieu-b-18	G	A	0.3266	0.0091	10	104076091	0.0715	4.93e-06	14296	VEGF_A_VEGFA	GCST90274848	0.00145738	20.8622	6.58736e-07	TRUE	2.4806e-05
rs12863903	13	96638651	C	T	0.0292675	0.0222058	0.1875	115803	multiple sclerosis || id:ieu-b-18	ieu-b-18	C	T	0.0857	0.1597	13	96638651	0.018	1.93e-06	11345	IL-17C_IL17C	GCST90274802	0.00199409	22.6642	1.5001e-05	TRUE	3.35363e-05
rs12874404	13	108993494	G	A	0.0418642	0.0446365	0.3483	115803	multiple sclerosis || id:ieu-b-18	ieu-b-18	G	A	0.1402	0.9406	13	108993494	0.0296	2.17e-06	11336	TNFRSF9_TNFRSF9	GCST90274841	0.00197512	22.4303	7.59608e-06	TRUE	2.25182e-05
rs12874439	13	40870237	G	T	0.00019998	0.0238148	0.9933	115803	multiple sclerosis || id:ieu-b-18	ieu-b-18	G	T	0.0578	0.3162	13	40870237	0.013	8.74e-06	14288	TRANCE_TNFSF11	GCST90274844	0.00138165	19.7655	6.08929e-10	TRUE	2.78041e-05
rs12883833	14	34880659	G	A	-0.0178585	0.0294099	0.5437	115803	multiple sclerosis || id:ieu-b-18	ieu-b-18	G	A	0.1252	0.0934	14	34880659	0.0259	1.34e-06	9259	TNFB_LTA	GCST90274840	0.00251739	23.3623	3.18412e-06	TRUE	7.33467e-06
rs12895022	14	102333234	T	C	-0.012225	0.0327336	0.7088	115803	multiple sclerosis || id:ieu-b-18	ieu-b-18	T	C	0.1091	0.0906	14	102333234	0.0236	3.78e-06	11774	IL-17C_IL17C	GCST90274802	0.00181182	21.3674	1.20447e-06	TRUE	1.79393e-05
rs12949647	17	21389390	G	A	0.0172479	0.0250146	0.4905	115803	multiple sclerosis || id:ieu-b-18	ieu-b-18	G	A	0.0643	0.7287	17	21386459	0.0137	2.69e-06	14288	CCL23_CCL23	GCST90274767	0.00153936	22.0252	4.10555e-06	TRUE	2.69107e-05
rs1295911	10	12075632	G	A	-0.0132123	0.0251262	0.599	115803	multiple sclerosis || id:ieu-b-18	ieu-b-18	G	A	0.087	0.8805	10	12075632	0.0193	6.55e-06	12799	MIP-1 alpha_CCL3	GCST90274825	0.00158511	20.3168	2.38776e-06	TRUE	3.95456e-05
rs12969831	18	74247282	A	G	-0.102365	0.0764189	0.1804	115803	multiple sclerosis || id:ieu-b-18	ieu-b-18	A	G	0.1474	0.9399	18	74247282	0.0331	8.46e-06	11336	IL-20_IL20	GCST90274807	0.0017463	19.8272	1.54947e-05	TRUE	0.000118931
rs12998222	2	153497193	T	C	0.0189199	0.107194	0.8599	115803	multiple sclerosis || id:ieu-b-18	ieu-b-18	T	C	0.2339	0.9855	2	153497193	0.0528	9.43e-06	13801	CXCL11_CXCL11	GCST90274781	0.00141992	19.6214	2.6902e-07	TRUE	3.6525e-05
rs13014154	2	62575443	G	A	0.0137947	0.0171651	0.4216	115803	multiple sclerosis || id:ieu-b-18	ieu-b-18	G	A	0.0612	0.3695	2	62575443	0.0123	6.5e-07	14285	SLAMF1_SLAMF1	GCST90274835	0.00173006	24.7532	5.57721e-06	TRUE	9.58214e-06
rs13047127	21	37451947	A	G	0.0207825	0.0254252	0.4137	115803	multiple sclerosis || id:ieu-b-18	ieu-b-18	A	G	0.0794	0.8764	21	37451947	0.0175	5.7e-06	14743	VEGF_A_VEGFA	GCST90274848	0.00139435	20.5829	5.76968e-06	TRUE	6.40911e-05
rs13049624	21	44005002	G	A	0.05975	0.0521494	0.2519	115803	multiple sclerosis || id:ieu-b-18	ieu-b-18	G	A	0.1315	0.9476	21	44005002	0.0276	1.89e-06	14288	CCL20_CCL20	GCST90274766	0.00158625	22.6972	1.1336e-05	TRUE	3.88947e-05
rs13062487	3	71944243	A	G	0.00816656	0.0174559	0.6399	115803	multiple sclerosis || id:ieu-b-18	ieu-b-18	A	G	0.0571	0.3387	3	71944243	0.0126	5.85e-06	14295	FGF-21_FGF21	GCST90274788	0.00143458	20.5338	1.89008e-06	TRUE	3.80458e-05
rs13064825	3	16705058	T	C	0.00190181	0.0172281	0.9121	115803	multiple sclerosis || id:ieu-b-18	ieu-b-18	T	C	0.056	0.4104	3	16705058	0.012	3.06e-06	14296	IL-8_IL8	GCST90274817	0.00152103	21.7747	1.05232e-07	TRUE	1.27307e-05
rs13075658	3	120035865	T	C	-0.00140098	0.0160403	0.9304	115803	multiple sclerosis || id:ieu-b-18	ieu-b-18	T	C	0.051	0.4491	3	120035865	0.0115	9.22e-06	14725	uPA_PLAU	GCST90274847	0.00133386	19.6646	6.58759e-08	TRUE	3.37586e-05
rs13092332	3	163713211	T	C	-0.0156765	0.051695	0.7617	115803	multiple sclerosis || id:ieu-b-18	ieu-b-18	T	C	0.1668	0.0383	3	163713211	0.0373	7.75e-06	11776	IL-17A_IL17A	GCST90274801	0.00169527	19.994	7.94124e-07	TRUE	3.09114e-05
rs13095341	3	188238286	T	C	-0.198359	0.137185	0.1482	115803	multiple sclerosis || id:ieu-b-18	ieu-b-18	T	C	0.1904	0.027	3	188238286	0.0429	9.07e-06	14287	IL-12B_IL12B	GCST90274798	0.00137683	19.6951	1.80539e-05	TRUE	0.000209779
rs13100427	3	22458640	A	G	-0.00498754	0.0163903	0.760901	115803	multiple sclerosis || id:ieu-b-18	ieu-b-18	A	G	0.0533	0.56	3	22458640	0.012	8.93e-06	14296	CCL4_CCL4	GCST90274770	0.00137809	19.7256	7.99625e-07	TRUE	4.34535e-05
rs13103023	4	39457617	A	G	0.0240095	0.0172677	0.1644	115803	multiple sclerosis || id:ieu-b-18	ieu-b-18	A	G	0.0837	0.3415	4	39457617	0.0124	1.48e-11	14296	FGF-19_FGF19	GCST90274787	0.00317696	45.5561	1.66947e-05	TRUE	3.55884e-09
rs13105239	4	23472007	A	C	-0.00160128	0.0166102	0.9232	115803	multiple sclerosis || id:ieu-b-18	ieu-b-18	A	C	0.0575	0.5333	4	23472007	0.013	9.73e-06	11766	LIF_LIF	GCST90274819	0.00165996	19.5603	8.02551e-08	TRUE	2.87392e-05
rs13107325	4	103188709	T	C	0.113505	0.0378848	0.00273502	115803	multiple sclerosis || id:ieu-b-18	ieu-b-18	T	C	0.2027	0.0696	4	103188709	0.0236	8.77e-18	14733	TWEAK_TNFSF12	GCST90274846	0.00498222	73.7606	7.75093e-05	TRUE	1.48529e-12
rs13107325	4	103188709	T	C	0.113505	0.0378848	0.00273502	115803	multiple sclerosis || id:ieu-b-18	ieu-b-18	T	C	0.1066	0.0697	4	103188709	0.0233	4.76e-06	14732	DNER_DNER	GCST90274785	0.00141881	20.9288	7.75093e-05	TRUE	0.000962093
rs13119159	4	40938582	A	G	-0.00588266	0.0162293	0.717	115803	multiple sclerosis || id:ieu-b-18	ieu-b-18	A	G	0.0739	0.4958	4	40938582	0.0132	2.16e-08	11344	IL-13_IL13	GCST90274799	0.00275535	31.3375	1.13458e-06	TRUE	1.68103e-07
rs13127297	4	23899510	A	G	0.0143018	0.0169212	0.398	115803	multiple sclerosis || id:ieu-b-18	ieu-b-18	A	G	0.0545	0.4095	4	23899510	0.0117	3.19e-06	14730	CST5_CST5	GCST90274777	0.00147089	21.6951	6.16885e-06	TRUE	4.095e-05
rs13147502	4	106143797	G	A	-0.0849045	0.0179176	2.15199e-06	115803	multiple sclerosis || id:ieu-b-18	ieu-b-18	G	A	0.0609	0.5964	4	106143797	0.0127	1.62e-06	12843	SLAMF1_SLAMF1	GCST90274835	0.00178724	22.9911	0.000193868	TRUE	0.00228267
rs13167439	5	120396066	C	T	-0.0393169	0.0297629	0.1865	115803	multiple sclerosis || id:ieu-b-18	ieu-b-18	C	T	0.0903	0.89	5	120396066	0.0193	2.89e-06	14295	CX3CL1_CX3CL1	GCST90274778	0.00152902	21.8877	1.50692e-05	TRUE	7.04267e-05
rs13169282	5	144270498	G	A	-0.0105555	0.0208574	0.6128	115803	multiple sclerosis || id:ieu-b-18	ieu-b-18	G	A	0.0709	0.2216	5	144256718	0.0158	7.21e-06	11783	IL-22RA1_IL22RA1	GCST90274809	0.00170601	20.1328	2.21169e-06	TRUE	3.79502e-05
rs13185268	5	133019542	T	C	-0.0241902	0.0381752	0.5263	115803	multiple sclerosis || id:ieu-b-18	ieu-b-18	T	C	0.1091	0.9296	5	133019542	0.0239	5e-06	14724	CCL20_CCL20	GCST90274766	0.00141323	20.8351	3.46739e-06	TRUE	4.39877e-05
rs13188908	5	179923576	T	C	-0.00954541	0.0212769	0.653699	115803	multiple sclerosis || id:ieu-b-18	ieu-b-18	T	C	0.0668	0.1902	5	179923576	0.015	8.45e-06	14736	CASP-8_CASP8	GCST90274763	0.00134402	19.8295	1.73804e-06	TRUE	5.29058e-05
rs13195317	6	32656094	C	T	2.34733	0.276268	1.95299e-17	115803	multiple sclerosis || id:ieu-b-18	ieu-b-18	C	T	0.3251	0.0358	6	32656094	0.0554	4.4e-09	11301	IL-1 alpha_IL1A	GCST90274805	0.00303792	34.43	0.000623023	TRUE	0.00217815
rs13212719	6	133835436	A	G	-0.016841	0.0220933	0.4459	115803	multiple sclerosis || id:ieu-b-18	ieu-b-18	A	G	0.0671	0.8005	6	133835436	0.015	7.7e-06	14288	CCL19_CCL19	GCST90274765	0.00139857	20.0079	5.01765e-06	TRUE	7.292e-05
rs132210	22	48144844	C	T	0.0372866	0.0178073	0.0362702	115803	multiple sclerosis || id:ieu-b-18	ieu-b-18	C	T	0.0686	0.3408	22	48143913	0.0141	1.14e-06	11344	IL-5_IL5	GCST90274814	0.00208228	23.6665	3.786e-05	TRUE	5.9295e-05
rs13229619	7	73030175	G	A	-0.0221434	0.0297774	0.4571	115803	multiple sclerosis || id:ieu-b-18	ieu-b-18	G	A	0.1609	0.1297	7	73030175	0.0176	6.13e-20	14743	FGF-21_FGF21	GCST90274788	0.00563697	83.5657	4.7753e-06	TRUE	6.7356e-17
rs13229950	7	82342738	G	A	-0.0414298	0.0512315	0.4187	115803	multiple sclerosis || id:ieu-b-18	ieu-b-18	G	A	0.1713	0.9665	7	82342738	0.0381	6.92e-06	11779	TNFRSF9_TNFRSF9	GCST90274841	0.00171321	20.2112	5.64725e-06	TRUE	5.43531e-05
rs1329733	9	92208227	G	A	0.0613773	0.0164476	0.0001902	115803	multiple sclerosis || id:ieu-b-18	ieu-b-18	G	A	0.0674	0.5323	9	92208227	0.0136	7.2e-07	11330	ARTN_ARTN	GCST90274760	0.00216308	24.5564	0.000120239	TRUE	0.000301802
rs13297881	9	4934758	T	G	-0.377315	0.234159	0.1071	115803	multiple sclerosis || id:ieu-b-18	ieu-b-18	T	G	0.1562	0.9494	9	4934758	0.035	8.09e-06	11344	IL-13_IL13	GCST90274799	0.00175266	19.9136	2.24215e-05	TRUE	0.0001593
rs13299342	9	136141504	A	G	0.00150113	0.0227973	0.9475	115803	multiple sclerosis || id:ieu-b-18	ieu-b-18	A	G	0.1	0.1744	9	136141504	0.017	4.04e-09	11781	uPA_PLAU	GCST90274847	0.00292851	34.5962	3.74419e-08	TRUE	2.39429e-08
rs13303278	1	921716	C	A	0.00129916	0.0700349	0.9852	115803	multiple sclerosis || id:ieu-b-18	ieu-b-18	C	A	0.0664	0.5539	1	921716	0.0144	4.01e-06	10265	ARTN_ARTN	GCST90274760	0.00206706	21.2582	2.97156e-09	TRUE	1.02428e-05
rs13336496	16	79491576	A	C	0.0338215	0.024388	0.1655	115803	multiple sclerosis || id:ieu-b-18	ieu-b-18	A	C	0.0936	0.8755	16	79491576	0.0203	4.01e-06	11780	IL-33_IL33	GCST90274812	0.00180149	21.2562	1.66079e-05	TRUE	7.1983e-05
rs13384799	2	125135589	C	T	0.0171462	0.0179178	0.3386	115803	multiple sclerosis || id:ieu-b-18	ieu-b-18	C	T	0.0622	0.7266	2	125135589	0.0133	2.92e-06	14295	EN-RAGE_S100A12	GCST90274786	0.00152767	21.8684	7.90771e-06	TRUE	4.24795e-05
rs13397003	2	62640887	T	G	-0.0223484	0.02349	0.3414	115803	multiple sclerosis || id:ieu-b-18	ieu-b-18	T	G	0.0701	0.7748	2	62640887	0.0141	6.64e-07	14732	CST5_CST5	GCST90274777	0.00167497	24.7138	7.81648e-06	TRUE	1.29256e-05
rs13403154	2	8690963	A	G	-0.0464064	0.0604797	0.4429	115803	multiple sclerosis || id:ieu-b-18	ieu-b-18	A	G	0.1247	0.0708	2	8690963	0.0277	6.74e-06	11337	TNF_TNF	GCST90274839	0.00178443	20.2627	5.08419e-06	TRUE	4.79285e-05
rs13418255	2	107668175	A	G	0.0308201	0.0188915	0.1028	115803	multiple sclerosis || id:ieu-b-18	ieu-b-18	A	G	0.0701	0.7233	2	107668175	0.0153	4.61e-06	11345	IL-4_IL4	GCST90274813	0.00184691	20.9883	2.29833e-05	TRUE	0.000103016
rs13421547	2	13940522	T	C	0.00471108	0.0441907	0.9151	115803	multiple sclerosis || id:ieu-b-18	ieu-b-18	T	C	0.147	0.044	2	13940522	0.0325	6.09e-06	11784	IL-20_IL20	GCST90274807	0.00173309	20.4548	9.81447e-08	TRUE	1.91141e-05
rs1346147	8	21260780	G	A	-0.0128175	0.018871	0.497	115803	multiple sclerosis || id:ieu-b-18	ieu-b-18	G	A	0.0659	0.7459	8	21260780	0.0135	1.05e-06	14295	IL-6_IL6	GCST90274815	0.00166416	23.8255	3.98385e-06	TRUE	1.19416e-05
rs1348602	13	35704767	G	T	0.0366212	0.0198786	0.0654395	115803	multiple sclerosis || id:ieu-b-18	ieu-b-18	G	T	0.0782	0.2297	13	35704767	0.0173	6.18e-06	9023	LIF_LIF	GCST90274819	0.00225937	20.428	2.93068e-05	TRUE	0.000115139
rs1356799	2	140567666	G	T	0.00230265	0.0201235	0.9089	115803	multiple sclerosis || id:ieu-b-18	ieu-b-18	G	T	0.069	0.7974	2	140567666	0.015	4.22e-06	13869	MMP-10_MMP10	GCST90274827	0.00152338	21.1569	1.13067e-07	TRUE	1.64662e-05
rs1366946	4	74738469	C	T	0.0248051	0.019623	0.2062	115803	multiple sclerosis || id:ieu-b-18	ieu-b-18	C	T	0.3134	0.7638	4	74738469	0.0134	5.65e-121	14730	CXCL1_CXCL1	GCST90274779	0.0358055	546.927	1.37985e-05	TRUE	3.08514e-102
rs1370215	18	54688939	C	T	0.0225524	0.0190796	0.2372	115803	multiple sclerosis || id:ieu-b-18	ieu-b-18	C	T	0.07	0.7417	18	54688939	0.0153	4.76e-06	11330	ARTN_ARTN	GCST90274760	0.00184409	20.9284	1.20651e-05	TRUE	6.02475e-05
rs1370717	3	32354387	G	A	0.020713	0.0190935	0.278	115803	multiple sclerosis || id:ieu-b-18	ieu-b-18	G	A	0.0534	0.4388	3	32354387	0.0118	6.03e-06	14730	IL-10_IL10	GCST90274795	0.00138839	20.4767	1.01624e-05	TRUE	9.75193e-05
rs1375955	8	106555039	T	G	-0.0157749	0.0165224	0.3397	115803	multiple sclerosis || id:ieu-b-18	ieu-b-18	T	G	0.0613	0.4013	8	106555039	0.0121	4.06e-07	14288	IL-7_IL7	GCST90274816	0.00179308	25.6619	7.87175e-06	TRUE	8.13694e-06
rs1377015	10	106909970	G	A	0.0132879	0.018057	0.4618	115803	multiple sclerosis || id:ieu-b-18	ieu-b-18	G	A	0.0653	0.2861	10	106909970	0.0142	4.25e-06	11782	TNF_TNF	GCST90274839	0.00179164	21.1435	4.67635e-06	TRUE	3.24298e-05
rs1377036	20	12665512	G	A	0.0192848	0.0205405	0.3478	115803	multiple sclerosis || id:ieu-b-18	ieu-b-18	G	A	0.0791	0.8076	20	12662915	0.0179	9.92e-06	9907	IL-10RA_IL10RA	GCST90274796	0.0019672	19.5236	7.61189e-06	TRUE	7.01503e-05
rs1379304	5	6289394	T	C	0.0114655	0.0183326	0.5317	115803	multiple sclerosis || id:ieu-b-18	ieu-b-18	T	C	0.0603	0.3741	5	6289394	0.0127	2.05e-06	14286	FIt3L_FLT3LG	GCST90274791	0.00157555	22.5406	3.37772e-06	TRUE	1.94681e-05
rs1382846	3	151804807	G	A	0.00039992	0.03431	0.9907	115803	multiple sclerosis || id:ieu-b-18	ieu-b-18	G	A	0.1213	0.0655	3	151804807	0.0274	9.55e-06	11792	TNFB_LTA	GCST90274840	0.00165925	19.5951	1.17326e-09	TRUE	2.52805e-05
rs138311590	4	4440439	G	A	-0.018331	0.0225852	0.417	115803	multiple sclerosis || id:ieu-b-18	ieu-b-18	G	A	0.0811	0.84	4	4424044	0.0176	4.07e-06	11758	ARTN_ARTN	GCST90274760	0.0018026	21.2296	5.68866e-06	TRUE	3.43949e-05
rs138854302	9	128812103	C	T	0.00059982	0.0286558	0.9833	115803	multiple sclerosis || id:ieu-b-18	ieu-b-18	C	T	0.1391	0.0915	9	128807910	0.0205	1.16e-11	14736	SCF_KITLG	GCST90274833	0.00311467	46.0349	3.78359e-09	TRUE	1.77119e-10
rs138861398	4	77219402	C	A	-0.00742752	0.0184276	0.686901	115803	multiple sclerosis || id:ieu-b-18	ieu-b-18	C	A	0.0803	0.2321	4	77211819	0.0151	1.05e-07	11967	CD5_CD5	GCST90274773	0.00235758	28.2751	1.40293e-06	TRUE	7.94116e-07
rs1392570	3	20774445	G	A	-0.0009995	0.0170305	0.9532	115803	multiple sclerosis || id:ieu-b-18	ieu-b-18	G	A	0.0627	0.6157	3	20774445	0.0139	6.46e-06	11345	IFN-gamma_IFNG	GCST90274794	0.00179029	20.3437	2.97439e-08	TRUE	1.8232e-05
rs1398590	12	17314071	G	A	0.182155	0.226758	0.4218	115803	multiple sclerosis || id:ieu-b-18	ieu-b-18	G	A	0.197	0.0298	12	17314071	0.0363	5.73e-08	14726	IL-12B_IL12B	GCST90274798	0.00199603	29.4483	5.5724e-06	TRUE	1.30007e-06
rs139902	22	38406782	A	C	-0.0194104	0.0180909	0.2833	115803	multiple sclerosis || id:ieu-b-18	ieu-b-18	A	C	0.0684	0.3659	22	38406782	0.0121	1.58e-08	14285	CCL28_CCL28	GCST90274769	0.00223198	31.9507	9.94104e-06	TRUE	6.5083e-07
rs140276495	4	61896807	A	G	-0.00581689	0.0176552	0.7418	115803	multiple sclerosis || id:ieu-b-18	ieu-b-18	A	G	0.0586	0.3096	4	61879934	0.0129	5.56e-06	14296	FGF-19_FGF19	GCST90274787	0.00144137	20.6327	9.37397e-07	TRUE	2.97795e-05
rs140884539	14	55341903	T	C	-0.0511683	0.0266855	0.0551798	115803	multiple sclerosis || id:ieu-b-18	ieu-b-18	T	C	0.0689	0.2111	14	55341903	0.0154	7.68e-06	14735	SCF_KITLG	GCST90274833	0.00135662	20.0142	3.17486e-05	TRUE	0.000359092
rs140982443	19	14884841	T	C	-0.0931026	0.0793552	0.2407	115803	multiple sclerosis || id:ieu-b-18	ieu-b-18	T	C	0.1794	0.963	19	14884642	0.0395	5.58e-06	9906	IL-15RA_IL15RA	GCST90274800	0.00207802	20.6235	1.18865e-05	TRUE	5.63187e-05
rs1412253	9	1354486	G	A	0.0158246	0.0248588	0.5244	115803	multiple sclerosis || id:ieu-b-18	ieu-b-18	G	A	0.0909	0.8798	9	1354486	0.0192	2.2e-06	11778	FGF-5_FGF5	GCST90274790	0.00189945	22.4105	3.49938e-06	TRUE	1.5946e-05
rs141451728	2	8195461	T	C	0.0242927	0.0248507	0.3283	115803	multiple sclerosis || id:ieu-b-18	ieu-b-18	T	C	0.0908	0.1152	2	8181069	0.02	5.63e-06	12824	OSM_OSM	GCST90274831	0.00160469	20.6084	8.25198e-06	TRUE	6.40153e-05
rs141625055	2	142196404	A	G	0.0323166	0.0578173	0.5762	115803	multiple sclerosis || id:ieu-b-18	ieu-b-18	A	G	0.1852	0.0327	2	142183922	0.0418	9.4e-06	11765	ARTN_ARTN	GCST90274760	0.00166576	19.6271	2.69788e-06	TRUE	5.12217e-05
rs141933232	17	36977048	G	A	0.0322736	0.0766206	0.6736	115803	multiple sclerosis || id:ieu-b-18	ieu-b-18	G	A	0.2724	0.0169	17	36964094	0.0546	6.07e-07	11724	LIF-R_LIFR	GCST90274820	0.00211852	24.886	1.53211e-06	TRUE	3.76018e-06
rs141958785	6	124702622	T	G	-0.0401818	0.0169203	0.0175598	115803	multiple sclerosis || id:ieu-b-18	ieu-b-18	T	G	0.0547	0.3884	6	124666261	0.0123	8.7e-06	14296	CCL4_CCL4	GCST90274770	0.0013815	19.7744	4.86978e-05	TRUE	0.000656319
rs142641125	3	12465956	T	C	-0.0118298	0.0682539	0.8624	115803	multiple sclerosis || id:ieu-b-18	ieu-b-18	T	C	0.2095	0.0287	3	12396234	0.0419	5.73e-07	11789	IL-2_IL2	GCST90274806	0.00211613	24.9958	2.5941e-07	TRUE	2.4955e-06
rs1427438	3	69721499	T	C	0.505341	0.21373	0.0180601	115803	multiple sclerosis || id:ieu-b-18	ieu-b-18	T	C	0.3362	0.0144	3	69721499	0.0761	9.97e-06	10891	IL-33_IL33	GCST90274812	0.00178888	19.514	4.82731e-05	TRUE	0.000417475
rs143181662	7	17757788	T	C	0.0240095	0.0162771	0.1402	115803	multiple sclerosis || id:ieu-b-18	ieu-b-18	T	C	0.0719	0.5043	7	17753237	0.0156	4.05e-06	8587	IL-20_IL20	GCST90274807	0.00246771	21.2377	1.87885e-05	TRUE	4.97089e-05
rs1432791	5	160174315	C	T	-0.00390762	0.0165187	0.813	115803	multiple sclerosis || id:ieu-b-18	ieu-b-18	C	T	0.0549	0.4357	5	160174315	0.0118	3.28e-06	14288	TRANCE_TNFSF11	GCST90274844	0.0015127	21.6431	4.83237e-07	TRUE	1.63474e-05
rs143420877	8	51727143	T	C	0.056782	0.0782405	0.468	115803	multiple sclerosis || id:ieu-b-18	ieu-b-18	T	C	0.1447	0.0388	8	51696312	0.0303	1.79e-06	14729	LAP TGF-beta-1_TGFB1	GCST90274818	0.00154599	22.803	4.54825e-06	TRUE	2.11167e-05
rs143420877	8	51727143	T	C	0.056782	0.0782405	0.468	115803	multiple sclerosis || id:ieu-b-18	ieu-b-18	T	C	0.1357	0.039	8	51696312	0.0304	8.05e-06	14737	VEGF_A_VEGFA	GCST90274848	0.00135026	19.9229	4.54825e-06	TRUE	7.52168e-05
rs1437633	11	16273208	C	A	0.0314987	0.0202703	0.1202	115803	multiple sclerosis || id:ieu-b-18	ieu-b-18	C	A	0.079	0.2072	11	16272199	0.0147	7.69e-08	12851	OPG_TNFRSF11B	GCST90274830	0.00224237	28.877	2.08518e-05	TRUE	4.12147e-06
rs144037665	13	77462872	C	A	-0.0299471	0.085779	0.726999	115803	multiple sclerosis || id:ieu-b-18	ieu-b-18	C	A	0.2779	0.9871	13	77462624	0.0603	4.05e-06	11969	VEGF_A_VEGFA	GCST90274848	0.00177139	21.2359	1.05253e-06	TRUE	1.87887e-05
rs144141891	16	4766993	T	C	-0.00169856	0.0485654	0.9721	115803	multiple sclerosis || id:ieu-b-18	ieu-b-18	T	C	0.2076	0.025	16	4732224	0.0463	7.33e-06	10288	TNFRSF9_TNFRSF9	GCST90274841	0.00195036	20.1006	1.05632e-08	TRUE	1.82721e-05
rs145607633	5	19309903	T	C	0.00742752	0.0220821	0.7366	115803	multiple sclerosis || id:ieu-b-18	ieu-b-18	T	C	0.0728	0.1625	5	19287867	0.0154	2.28e-06	14287	CXCL9_CXCL9	GCST90274784	0.00156171	22.344	9.76999e-07	TRUE	1.37951e-05
rs1461044	12	74925803	C	T	0.0331446	0.0431677	0.4426	115803	multiple sclerosis || id:ieu-b-18	ieu-b-18	C	T	0.1519	0.0635	12	74925803	0.0316	1.53e-06	11792	TNFSF14_TNFSF14	GCST90274842	0.00195571	23.103	5.09088e-06	TRUE	1.39889e-05
rs1463919	8	91776995	A	C	0.000899595	0.0161214	0.9555	115803	multiple sclerosis || id:ieu-b-18	ieu-b-18	A	C	0.0507	0.4982	8	91776995	0.0113	7.23e-06	14285	CDCP1_CDCP1	GCST90274775	0.00140724	20.1279	2.68891e-08	TRUE	2.51628e-05
rs146553494	3	183867938	A	G	-0.0326608	0.0495148	0.5095	115803	multiple sclerosis || id:ieu-b-18	ieu-b-18	A	G	0.1844	0.0265	3	183850210	0.0377	1e-06	14733	CXCL5_CXCL5	GCST90274782	0.00162122	23.921	3.75725e-06	TRUE	1.16676e-05
rs1467702	10	129961901	G	A	0.0231304	0.0333305	0.4877	115803	multiple sclerosis || id:ieu-b-18	ieu-b-18	G	A	0.0962	0.0863	10	129961901	0.0215	7.66e-06	14743	CASP-8_CASP8	GCST90274763	0.00135612	20.0177	4.1588e-06	TRUE	6.9013e-05
rs1472639	6	55271616	A	C	0.0456252	0.0191233	0.01704	115803	multiple sclerosis || id:ieu-b-18	ieu-b-18	A	C	0.0677	0.2405	6	55271616	0.015	6.38e-06	11790	IL-13_IL13	GCST90274799	0.00172477	20.3667	4.9153e-05	TRUE	0.000353109
rs1473089	4	26147381	A	C	-0.0253753	0.0686361	0.7116	115803	multiple sclerosis || id:ieu-b-18	ieu-b-18	A	C	0.2679	0.0253	4	26143082	0.0561	1.79e-06	10916	IL-22RA1_IL22RA1	GCST90274809	0.00208473	22.8003	1.18033e-06	TRUE	8.41195e-06
rs147616029	14	87826453	C	T	-0.019018	0.0166373	0.253	115803	multiple sclerosis || id:ieu-b-18	ieu-b-18	C	T	0.0644	0.3774	14	87822926	0.0128	4.87e-07	12850	SLAMF1_SLAMF1	GCST90274835	0.00196605	25.3095	1.12836e-05	TRUE	1.03334e-05
rs1477086	16	54743526	G	A	-0.0238829	0.0340462	0.483	115803	multiple sclerosis || id:ieu-b-18	ieu-b-18	G	A	0.1103	0.0692	16	54743526	0.0243	5.65e-06	14295	IL-18R1_IL18R1	GCST90274804	0.00143923	20.6005	4.24935e-06	TRUE	5.15418e-05
rs1477229	7	131455573	C	T	-0.00400802	0.0217055	0.8535	115803	multiple sclerosis || id:ieu-b-18	ieu-b-18	C	T	0.0612	0.2323	7	131455573	0.0136	6.8e-06	14735	CST5_CST5	GCST90274777	0.00137239	20.2473	2.94447e-07	TRUE	2.97952e-05
rs147955591	8	120536724	C	A	-0.00611868	0.0219159	0.7801	115803	multiple sclerosis || id:ieu-b-18	ieu-b-18	C	A	0.0739	0.2186	8	120536724	0.0166	8.52e-06	11344	IL-2RB_IL2RB	GCST90274811	0.00174401	19.8151	6.73107e-07	TRUE	3.13491e-05
rs148317708	18	50518340	G	A	0.0584576	0.0495508	0.2381	115803	multiple sclerosis || id:ieu-b-18	ieu-b-18	G	A	0.212	0.0295	18	50513818	0.042	4.47e-07	10919	AXIN1_AXIN1	GCST90274761	0.00232797	25.4738	1.20189e-05	TRUE	7.58729e-06
rs1483572	8	79635243	A	C	0.0972174	0.017126	1.37401e-08	115803	multiple sclerosis || id:ieu-b-18	ieu-b-18	A	C	0.0602	0.3374	8	79635243	0.0124	1.2e-06	14287	CD6_CD6	GCST90274774	0.001647	23.5662	0.000278191	TRUE	0.00697893
rs148797749	6	89085662	G	A	-0.00551518	0.0521029	0.9157	115803	multiple sclerosis || id:ieu-b-18	ieu-b-18	G	A	0.1705	0.036	6	89057163	0.0361	2.32e-06	11785	FGF-5_FGF5	GCST90274790	0.00188922	22.3029	9.67572e-08	TRUE	7.98925e-06
rs1490743	9	117036047	G	T	0.0236189	0.0336237	0.4824	115803	multiple sclerosis || id:ieu-b-18	ieu-b-18	G	T	0.1338	0.0752	9	117036047	0.0278	1.49e-06	10281	IL-4_IL4	GCST90274813	0.00224807	23.16	4.26103e-06	TRUE	1.03544e-05
rs149278	16	28561581	C	T	-0.0249076	0.0165018	0.1312	115803	multiple sclerosis || id:ieu-b-18	ieu-b-18	C	T	0.1882	0.5314	16	28561581	0.0135	3.58e-44	11344	ST1A1_SULT1A1	GCST90274836	0.0168433	194.31	1.96734e-05	TRUE	1.36516e-37
rs149819211	1	21414007	G	A	-0.120249	0.0661304	0.0690097	115803	multiple sclerosis || id:ieu-b-18	ieu-b-18	G	A	0.1601	0.0417	1	21336393	0.0351	5.08e-06	14744	MMP-1_MMP1	GCST90274826	0.0014091	20.8022	2.8552e-05	TRUE	0.00023003
rs150015576	3	174830553	A	C	0.161813	0.0796737	0.04226	115803	multiple sclerosis || id:ieu-b-18	ieu-b-18	A	C	0.194	0.0217	3	174824333	0.0423	4.51e-06	14740	EN-RAGE_S100A12	GCST90274786	0.00142497	21.0312	3.5618e-05	TRUE	0.000277121
rs150441545	14	35096525	C	A	0.0236781	0.0230261	0.3038	115803	multiple sclerosis || id:ieu-b-18	ieu-b-18	C	A	0.0719	0.8268	14	35091527	0.0158	5.35e-06	14288	CXCL1_CXCL1	GCST90274779	0.00144725	20.7054	9.13138e-06	TRUE	7.77404e-05
rs150547	5	59193431	A	C	-0.0107421	0.0170968	0.5298	115803	multiple sclerosis || id:ieu-b-18	ieu-b-18	A	C	0.0548	0.4071	5	59193431	0.0119	4.12e-06	14288	CST5_CST5	GCST90274777	0.00148201	21.2034	3.40906e-06	TRUE	3.54791e-05
rs151240414	5	130707203	A	G	-0.183654	0.245277	0.454	115803	multiple sclerosis || id:ieu-b-18	ieu-b-18	A	G	0.2299	0.0222	5	130672061	0.0508	6.02e-06	11335	CCL11_CCL11	GCST90274764	0.00180362	20.4774	4.84142e-06	TRUE	4.24414e-05
rs1514964	1	64836646	C	T	-0.0273233	0.0546505	0.617101	115803	multiple sclerosis || id:ieu-b-18	ieu-b-18	C	T	0.1263	0.9486	1	64836646	0.0264	1.72e-06	14734	CCL28_CCL28	GCST90274769	0.00155097	22.8844	2.15856e-06	TRUE	1.44784e-05
rs1516478	3	76218188	T	C	-0.0783941	0.0473095	0.0975102	115803	multiple sclerosis || id:ieu-b-18	ieu-b-18	T	C	0.1479	0.0386	3	76218188	0.0322	4.37e-06	14741	IL-8_IL8	GCST90274817	0.00142915	21.0943	2.37109e-05	TRUE	0.000164649
rs1534627	10	13969539	T	C	-0.00924258	0.0167284	0.5806	115803	multiple sclerosis || id:ieu-b-18	ieu-b-18	T	C	0.06	0.5978	10	13969539	0.0132	5.48e-06	11791	LIF_LIF	GCST90274819	0.00174922	20.6577	2.63611e-06	TRUE	3.17367e-05
rs1536565	1	102420542	G	A	0.0158246	0.0387632	0.6831	115803	multiple sclerosis || id:ieu-b-18	ieu-b-18	G	A	0.1244	0.9481	1	102420542	0.0264	2.45e-06	14735	CST5_CST5	GCST90274777	0.00150463	22.2011	1.43917e-06	TRUE	1.71151e-05
rs154972	6	32900651	G	A	0.013311	0.0173098	0.4419	115803	multiple sclerosis || id:ieu-b-18	ieu-b-18	G	A	0.0625	0.6344	6	32900651	0.012	1.91e-07	14724	uPA_PLAU	GCST90274847	0.00183896	27.1231	5.10649e-06	TRUE	3.39128e-06
rs1563171	2	3891773	A	G	0.01262	0.017658	0.4748	115803	multiple sclerosis || id:ieu-b-18	ieu-b-18	A	G	0.0592	0.7042	2	3891773	0.0127	3.14e-06	14740	CXCL10_CXCL10	GCST90274780	0.00147197	21.7259	4.41084e-06	TRUE	3.34288e-05
rs1564995	11	24773107	G	A	0.053446	0.0258123	0.0383999	115803	multiple sclerosis || id:ieu-b-18	ieu-b-18	G	A	0.06	0.6158	11	24773107	0.0132	5.48e-06	14288	TWEAK_TNFSF12	GCST90274846	0.00144396	20.6583	3.7021e-05	TRUE	0.00031699
rs1564995	11	24773107	G	A	0.053446	0.0258123	0.0383999	115803	multiple sclerosis || id:ieu-b-18	ieu-b-18	G	A	0.0609	0.6155	11	24773107	0.0131	3.34e-06	14286	CCL11_CCL11	GCST90274764	0.00151051	21.6088	3.7021e-05	TRUE	0.000216829
rs1582581	16	60551242	G	A	-0.0154796	0.017354	0.3724	115803	multiple sclerosis || id:ieu-b-18	ieu-b-18	G	A	0.0541	0.393	16	60551242	0.0119	5.46e-06	14730	IL-8_IL8	GCST90274817	0.00140116	20.6653	6.87076e-06	TRUE	6.86191e-05
rs159298	17	32707967	C	A	-0.0383251	0.0246566	0.1201	115803	multiple sclerosis || id:ieu-b-18	ieu-b-18	C	A	0.1116	0.868	17	32707967	0.0173	1.11e-10	14736	CCL8_CCL8	GCST90274822	0.00281599	41.608	2.08631e-05	TRUE	2.85255e-08
rs1604713	8	107256388	C	A	-0.0684994	0.215689	0.7508	115803	multiple sclerosis || id:ieu-b-18	ieu-b-18	C	A	0.1451	0.9399	8	107256388	0.0322	6.6e-06	11336	LIF-R_LIFR	GCST90274820	0.00178808	20.3024	8.70973e-07	TRUE	2.62235e-05
rs1608554	7	22807634	A	G	-0.0204887	0.0172783	0.2357	115803	multiple sclerosis || id:ieu-b-18	ieu-b-18	A	G	0.0598	0.656	7	22807634	0.0122	9.5e-07	14733	ADA_ADA	GCST90274759	0.00162811	24.0228	1.21425e-05	TRUE	2.47874e-05
rs1609310	15	55294543	G	T	0.00793137	0.0169229	0.6393	115803	multiple sclerosis || id:ieu-b-18	ieu-b-18	G	T	0.0557	0.5136	15	55294543	0.012	3.46e-06	14286	SLAMF1_SLAMF1	GCST90274835	0.00150585	21.5421	1.89685e-06	TRUE	2.41528e-05
rs1634503	17	34421139	G	A	0.0215658	0.0192344	0.2622	115803	multiple sclerosis || id:ieu-b-18	ieu-b-18	G	A	0.0745	0.2416	17	34421139	0.0138	6.72e-08	14295	CCL4_CCL4	GCST90274770	0.00203463	29.1403	1.08557e-05	TRUE	2.36434e-06
rs16541	17	37365138	G	A	0.0253178	0.0221905	0.2539	115803	multiple sclerosis || id:ieu-b-18	ieu-b-18	G	A	0.0679	0.7871	17	37365138	0.015	5.99e-06	14287	CD5_CD5	GCST90274773	0.00143217	20.4878	1.12409e-05	TRUE	9.96764e-05
rs1657222	10	34850203	G	A	-0.000499875	0.0164786	0.9758	115803	multiple sclerosis || id:ieu-b-18	ieu-b-18	G	A	0.0621	0.4037	10	34837139	0.0137	5.82e-06	11340	IL-2_IL2	GCST90274806	0.0018086	20.5431	7.94639e-09	TRUE	1.59536e-05
rs167018	7	155623090	A	G	-0.0429075	0.0171963	0.0125901	115803	multiple sclerosis || id:ieu-b-18	ieu-b-18	A	G	0.0657	0.4443	7	155623090	0.0136	1.36e-06	11336	IL-24_IL24	GCST90274810	0.00205447	23.3333	5.37602e-05	TRUE	0.000111828
rs1671812	11	114507077	T	C	0.0138961	0.0172096	0.4194	115803	multiple sclerosis || id:ieu-b-18	ieu-b-18	T	C	0.0621	0.6316	11	114495920	0.0132	2.54e-06	12412	FGF-19_FGF19	GCST90274787	0.00178	22.1292	5.63027e-06	TRUE	2.46469e-05
rs16840522	1	196710916	C	T	0.0149106	0.0207033	0.4714	115803	multiple sclerosis || id:ieu-b-18	ieu-b-18	C	T	0.1191	0.8073	1	196710916	0.0147	5.4e-16	14725	TRAIL_TNFSF10	GCST90274843	0.00443815	65.6341	4.47916e-06	TRUE	1.54607e-13
rs16847403	2	142616069	T	C	0.000299955	0.0206311	0.9884	115803	multiple sclerosis || id:ieu-b-18	ieu-b-18	T	C	0.0584	0.7326	2	142616069	0.0131	8.27e-06	14713	STAMPB_STAMBP	GCST90274837	0.00134895	19.8712	1.82539e-09	TRUE	2.75268e-05
rs16879825	6	88516736	G	A	0.0891591	0.133024	0.5027	115803	multiple sclerosis || id:ieu-b-18	ieu-b-18	G	A	0.2027	0.9577	6	88516736	0.0438	3.69e-06	11784	TWEAK_TNFSF12	GCST90274846	0.00181417	21.4134	3.87934e-06	TRUE	2.62888e-05
rs16883415	5	54043585	C	T	0.0637921	0.0777095	0.4117	115803	multiple sclerosis || id:ieu-b-18	ieu-b-18	C	T	0.22	0.9797	5	54043585	0.0457	1.48e-06	14744	VEGF_A_VEGFA	GCST90274848	0.00156933	23.1715	5.8193e-06	TRUE	2.07599e-05
rs16887395	6	55785369	G	A	0.0159262	0.0166222	0.338	115803	multiple sclerosis || id:ieu-b-18	ieu-b-18	G	A	0.0547	0.6068	6	55785369	0.012	5.16e-06	14286	IL10RB_IL10RB	GCST90274797	0.00145235	20.7755	7.92741e-06	TRUE	6.83862e-05
rs16904321	8	131635787	G	A	-0.0329511	0.0633739	0.6031	115803	multiple sclerosis || id:ieu-b-18	ieu-b-18	G	A	0.0867	0.8632	8	131635787	0.0193	7.05e-06	14295	CX3CL1_CX3CL1	GCST90274778	0.0014097	20.1773	2.33456e-06	TRUE	4.81329e-05
rs1690678	10	27930818	A	C	0.0357308	0.0256308	0.1633	115803	multiple sclerosis || id:ieu-b-18	ieu-b-18	A	C	0.0904	0.1109	10	27930818	0.0192	2.5e-06	11784	LIF-R_LIFR	GCST90274820	0.0018777	22.1646	1.67819e-05	TRUE	4.90545e-05
rs16942887	16	67928042	A	G	0.0494004	0.0244494	0.0433301	115803	multiple sclerosis || id:ieu-b-18	ieu-b-18	A	G	0.1658	0.1303	16	67928042	0.0171	3.14e-22	14736	SCF_KITLG	GCST90274833	0.00633921	93.9978	3.52531e-05	TRUE	3.09463e-17
rs16945776	17	12160288	A	G	0.0353671	0.0285856	0.216	115803	multiple sclerosis || id:ieu-b-18	ieu-b-18	A	G	0.0871	0.9042	17	12160288	0.0196	8.84e-06	14731	hGDNF_GDNF	GCST90274792	0.00133878	19.7454	1.32186e-05	TRUE	0.000164093
rs16947053	15	93092575	A	G	-0.0142003	0.0774907	0.8546	115803	multiple sclerosis || id:ieu-b-18	ieu-b-18	A	G	0.2264	0.9779	15	93092575	0.0487	3.34e-06	11783	CCL7_CCL7	GCST90274823	0.00183081	21.6083	2.8999e-07	TRUE	1.23425e-05
rs1698742	1	86468724	C	T	-0.0433468	0.0243383	0.07491	115803	multiple sclerosis || id:ieu-b-18	ieu-b-18	C	T	0.0984	0.8775	1	86468724	0.0206	1.78e-06	11790	ST1A1_SULT1A1	GCST90274836	0.00193153	22.813	2.73911e-05	TRUE	6.14082e-05
rs17009223	1	208050360	G	A	-0.0447882	0.0291018	0.1238	115803	multiple sclerosis || id:ieu-b-18	ieu-b-18	G	A	0.1169	0.0881	1	208050360	0.0236	7.29e-07	11789	IL-5_IL5	GCST90274814	0.00207695	24.5319	2.04534e-05	TRUE	2.14667e-05
rs170520	18	38337850	A	G	0.0215301	0.0176223	0.2218	115803	multiple sclerosis || id:ieu-b-18	ieu-b-18	A	G	0.0554	0.3264	18	38337850	0.0125	9.34e-06	14285	CCL11_CCL11	GCST90274764	0.00137316	19.6399	1.28899e-05	TRUE	0.000159746
rs1705699	8	23781453	C	T	-0.00702462	0.0162689	0.6659	115803	multiple sclerosis || id:ieu-b-18	ieu-b-18	C	T	0.0546	0.5447	8	23781453	0.0116	2.52e-06	14714	CCL25_CCL25	GCST90274768	0.00150344	22.1519	1.60996e-06	TRUE	1.8097e-05
rs17078000	13	84915900	A	G	0.00786896	0.0181147	0.664	115803	multiple sclerosis || id:ieu-b-18	ieu-b-18	A	G	0.0609	0.7179	13	84915900	0.0128	1.96e-06	14286	CDCP1_CDCP1	GCST90274775	0.00158204	22.6336	1.62952e-06	TRUE	1.40281e-05
rs17098842	1	76835048	A	G	-0.00370686	0.0464546	0.9364	115803	multiple sclerosis || id:ieu-b-18	ieu-b-18	A	G	0.1458	0.9674	1	76835048	0.0321	5.57e-06	14732	CCL28_CCL28	GCST90274769	0.00139841	20.6275	5.49848e-08	TRUE	2.1388e-05
rs17099622	11	102700352	G	A	-0.0768684	0.032494	0.0179999	115803	multiple sclerosis || id:ieu-b-18	ieu-b-18	G	A	0.2064	0.9296	11	102700352	0.0233	8.12e-19	14296	MMP-10_MMP10	GCST90274827	0.00545903	78.4597	4.83232e-05	TRUE	3.87916e-14
rs17129907	11	97047987	G	A	-0.047742	0.0866843	0.5818	115803	multiple sclerosis || id:ieu-b-18	ieu-b-18	G	A	0.1381	0.9503	11	97047987	0.0303	5.17e-06	11790	IL-15RA_IL15RA	GCST90274800	0.00175883	20.7696	2.61943e-06	TRUE	3.00752e-05
rs17147002	7	88295512	G	A	-0.0219572	0.0166253	0.1866	115803	multiple sclerosis || id:ieu-b-18	ieu-b-18	G	A	0.0538	0.5826	7	88295512	0.0119	6.15e-06	14734	CXCL6_CXCL6	GCST90274783	0.00138531	20.4367	1.50625e-05	TRUE	0.000137193
rs17147023	9	133361010	T	C	0.0112632	0.0193	0.5595	115803	multiple sclerosis || id:ieu-b-18	ieu-b-18	T	C	0.0689	0.7409	9	133361010	0.0154	7.68e-06	11344	IL-33_IL33	GCST90274812	0.00176143	20.0134	2.941e-06	TRUE	4.24526e-05
rs17161952	1	223649878	T	C	0.00179838	0.0315192	0.9545	115803	multiple sclerosis || id:ieu-b-18	ieu-b-18	T	C	0.0929	0.9031	1	223649878	0.0204	5.27e-06	14734	IL-7_IL7	GCST90274816	0.00140553	20.7354	2.81125e-08	TRUE	1.96654e-05
rs1719209	17	34412293	A	G	-0.0256677	0.0199352	0.1979	115803	multiple sclerosis || id:ieu-b-18	ieu-b-18	A	G	0.4088	0.231	17	34412293	0.0135	1e-200	14295	MIP-1 alpha_CCL3	GCST90274825	0.0602794	916.84	1.43158e-05	TRUE	1.30729e-170
rs17256492	14	62394907	C	T	0.00984834	0.0198729	0.6202	115803	multiple sclerosis || id:ieu-b-18	ieu-b-18	C	T	0.0751	0.7694	14	62394907	0.0162	3.56e-06	11345	IL-22RA1_IL22RA1	GCST90274809	0.0018907	21.4869	2.12075e-06	TRUE	1.9182e-05
rs17272847	19	49979398	A	G	0.0328332	0.0323141	0.3096	115803	multiple sclerosis || id:ieu-b-18	ieu-b-18	A	G	0.1179	0.0907	19	49979398	0.022	8.36e-08	13222	FIt3L_FLT3LG	GCST90274791	0.00216742	28.7155	8.9151e-06	TRUE	2.03929e-06
rs17284047	3	100519020	C	T	0.153967	0.909704	0.8656	115803	multiple sclerosis || id:ieu-b-18	ieu-b-18	C	T	0.2149	0.9794	3	100519020	0.0479	7.24e-06	14743	FGF-21_FGF21	GCST90274788	0.0013634	20.1253	2.47368e-07	TRUE	3.08245e-05
rs17302	7	142245686	G	T	0.00531409	0.0181189	0.7693	115803	multiple sclerosis || id:ieu-b-18	ieu-b-18	G	T	0.0625	0.2875	7	142245686	0.013	1.53e-06	14288	TRANCE_TNFSF11	GCST90274844	0.0016151	23.1107	7.42816e-07	TRUE	9.1155e-06
rs17325940	3	60071129	C	T	0.00019998	0.031912	0.995	115803	multiple sclerosis || id:ieu-b-18	ieu-b-18	C	T	0.0784	0.8611	3	60071129	0.0174	6.61e-06	14735	EN-RAGE_S100A12	GCST90274786	0.0013759	20.299	3.3912e-10	TRUE	2.23158e-05
rs17326790	13	85357827	T	C	0.432785	0.308164	0.1602	115803	multiple sclerosis || id:ieu-b-18	ieu-b-18	T	C	0.2161	0.0209	13	85357827	0.0471	4.47e-06	14741	FGF-19_FGF19	GCST90274787	0.001426	21.0479	1.70318e-05	TRUE	0.000119087
rs17340161	5	103466564	G	A	0.0220411	0.0244431	0.3672	115803	multiple sclerosis || id:ieu-b-18	ieu-b-18	G	A	0.0873	0.8494	5	103466564	0.0189	3.86e-06	11330	ARTN_ARTN	GCST90274760	0.00187957	21.3318	7.02164e-06	TRUE	3.51353e-05
rs17345759	7	97499410	C	A	0.0783941	0.0325525	0.0160299	115803	multiple sclerosis || id:ieu-b-18	ieu-b-18	C	A	0.1134	0.9301	7	97499410	0.0245	3.68e-06	14287	CD5_CD5	GCST90274773	0.00149728	21.4207	5.008e-05	TRUE	0.000360395
rs17353853	2	165822047	A	G	0.00905884	0.0312492	0.7719	115803	multiple sclerosis || id:ieu-b-18	ieu-b-18	A	G	0.1022	0.9255	2	165822047	0.0229	8.09e-06	14288	hGDNF_GDNF	GCST90274792	0.00139205	19.9145	7.25696e-07	TRUE	3.90154e-05
rs17372980	1	59140291	C	T	-0.00039992	0.0196956	0.9838	115803	multiple sclerosis || id:ieu-b-18	ieu-b-18	C	T	0.0611	0.7421	1	59140291	0.0134	5.12e-06	14288	CD40_CD40	GCST90274772	0.00145301	20.788	3.56037e-09	TRUE	1.75606e-05
rs17448036	3	189579511	G	A	0.00742752	0.016424	0.6511	115803	multiple sclerosis || id:ieu-b-18	ieu-b-18	G	A	0.0585	0.5609	3	189579511	0.0128	4.87e-06	11783	IL-17A_IL17A	GCST90274801	0.00176957	20.8842	1.76611e-06	TRUE	2.49837e-05
rs174533	11	61549025	A	G	-0.00925702	0.0171198	0.5887	115803	multiple sclerosis || id:ieu-b-18	ieu-b-18	A	G	0.0787	0.3509	11	61549025	0.0121	7.81e-11	14732	TRAIL_TNFSF10	GCST90274843	0.00286333	42.298	2.52483e-06	TRUE	2.83294e-09
rs174535	11	61551356	C	T	-0.00925702	0.0171428	0.5892	115803	multiple sclerosis || id:ieu-b-18	ieu-b-18	C	T	0.0735	0.6459	11	61551356	0.0121	1.24e-09	14736	SCF_KITLG	GCST90274833	0.00249769	36.8931	2.51806e-06	TRUE	3.07809e-08
rs17491469	3	189164574	G	A	0.0313049	0.0245632	0.2025	115803	multiple sclerosis || id:ieu-b-18	ieu-b-18	G	A	0.0897	0.1327	3	189164574	0.0197	5.28e-06	11777	ARTN_ARTN	GCST90274760	0.00175733	20.729	1.40261e-05	TRUE	7.84453e-05
rs17500902	10	56466912	G	A	-0.0425804	0.0228216	0.0620698	115803	multiple sclerosis || id:ieu-b-18	ieu-b-18	G	A	0.0727	0.8535	10	56466912	0.0164	9.3e-06	14726	IL-12B_IL12B	GCST90274798	0.00133265	19.6482	3.00609e-05	TRUE	0.000388989
rs17537796	7	40026172	C	A	0.0610247	0.183744	0.739799	115803	multiple sclerosis || id:ieu-b-18	ieu-b-18	C	A	0.2571	0.9866	7	40026172	0.0553	3.33e-06	14254	NT-3_NTF3	GCST90274829	0.00151412	21.6119	9.52516e-07	TRUE	1.90659e-05
rs17549820	4	108118301	T	C	-0.0277124	0.0177133	0.1177	115803	multiple sclerosis || id:ieu-b-18	ieu-b-18	T	C	0.0631	0.5622	4	108118301	0.0129	1e-06	11791	IL-2RB_IL2RB	GCST90274811	0.00202511	23.9224	2.11362e-05	TRUE	2.88541e-05
rs1758695	9	94165889	T	G	-0.0144032	0.0174931	0.4103	115803	multiple sclerosis || id:ieu-b-18	ieu-b-18	T	G	0.0511	0.5681	9	94165889	0.0115	8.85e-06	14732	CXCL9_CXCL9	GCST90274784	0.00133845	19.7418	5.85423e-06	TRUE	9.3321e-05
rs17600346	3	172223982	C	T	-0.0385474	0.0435056	0.3756	115803	multiple sclerosis || id:ieu-b-18	ieu-b-18	C	T	0.1569	0.9631	3	172223982	0.0299	1.54e-07	14723	OPG_TNFRSF11B	GCST90274830	0.00186679	27.5324	6.7793e-06	TRUE	3.4315e-06
rs1760941	14	20930038	A	C	0.0132123	0.0203999	0.517201	115803	multiple sclerosis || id:ieu-b-18	ieu-b-18	A	C	0.0657	0.7591	14	20930038	0.0142	3.71e-06	14295	IL-18R1_IL18R1	GCST90274804	0.00149527	21.4039	3.62232e-06	TRUE	3.33927e-05
rs17610659	1	110503296	T	C	0.026934	0.0163443	0.0993711	115803	multiple sclerosis || id:ieu-b-18	ieu-b-18	T	C	0.1684	0.4821	1	110503296	0.0118	3.31e-46	14286	CSF-1_CSF1	GCST90274776	0.014056	203.638	2.34502e-05	TRUE	5.41946e-38
rs17632797	15	95207832	G	A	-0.0373904	0.0245789	0.1282	115803	multiple sclerosis || id:ieu-b-18	ieu-b-18	G	A	0.0772	0.8561	15	95207832	0.0173	8.1e-06	14296	IL-10_IL10	GCST90274795	0.00139099	19.9105	1.99836e-05	TRUE	0.0002118
rs17635883	7	51409710	A	G	-0.046979	0.0510458	0.3574	115803	multiple sclerosis || id:ieu-b-18	ieu-b-18	A	G	0.0937	0.122	7	51409710	0.0211	8.96e-06	11344	IL-15RA_IL15RA	GCST90274800	0.00173538	19.7169	7.31429e-06	TRUE	7.45055e-05
rs17647697	7	130302087	C	A	-0.052023	0.0457413	0.2554	115803	multiple sclerosis || id:ieu-b-18	ieu-b-18	C	A	0.1617	0.9727	7	130302087	0.0352	4.35e-06	14741	Beta-NGF_NGF	GCST90274762	0.00142951	21.0997	1.11701e-05	TRUE	8.04549e-05
rs17689534	4	166807640	A	G	-0.0342082	0.0712196	0.630999	115803	multiple sclerosis || id:ieu-b-18	ieu-b-18	A	G	0.2208	0.0229	4	166807640	0.0462	1.76e-06	13421	Beta-NGF_NGF	GCST90274762	0.00169899	22.8375	1.99227e-06	TRUE	1.25552e-05
rs17692864	17	34945214	T	C	0.0254728	0.0677669	0.706999	115803	multiple sclerosis || id:ieu-b-18	ieu-b-18	T	C	0.2321	0.9406	17	34945214	0.0283	2.38e-16	13662	CCL4_CCL4	GCST90274770	0.00489926	67.2533	1.22013e-06	TRUE	2.39535e-14
rs17700884	16	88684495	G	T	0.0258627	0.0176749	0.1434	115803	multiple sclerosis || id:ieu-b-18	ieu-b-18	G	T	0.105	0.3783	16	88684495	0.0136	1.16e-14	11775	IL-17C_IL17C	GCST90274802	0.00503671	59.5974	1.8489e-05	TRUE	5.05109e-12
rs17722688	5	158907737	C	T	-0.0645698	0.0183083	0.000420601	115803	multiple sclerosis || id:ieu-b-18	ieu-b-18	C	T	0.0857	0.7246	5	158907737	0.0131	6.07e-11	14729	IL-12B_IL12B	GCST90274798	0.00289725	42.7918	0.0001074	TRUE	6.56807e-07
rs17734417	14	58461604	C	T	-0.0560967	0.0479866	0.2424	115803	multiple sclerosis || id:ieu-b-18	ieu-b-18	C	T	0.1225	0.9466	14	58461604	0.0265	3.79e-06	14723	CSF-1_CSF1	GCST90274776	0.00144929	21.3659	1.1801e-05	TRUE	7.4919e-05
rs1776354	1	7972201	G	A	0.0217615	0.0164211	0.1851	115803	multiple sclerosis || id:ieu-b-18	ieu-b-18	G	A	0.1301	0.5203	1	7972201	0.013	1.41e-23	11783	TNFRSF9_TNFRSF9	GCST90274841	0.00842823	100.137	1.51654e-05	TRUE	7.7143e-20
rs17769062	9	27496604	T	C	-0.140873	0.1005	0.161	115803	multiple sclerosis || id:ieu-b-18	ieu-b-18	T	C	0.1638	0.9589	9	27496604	0.0334	9.38e-07	14287	CD5_CD5	GCST90274773	0.0016806	24.0477	1.69669e-05	TRUE	3.17077e-05
rs17779404	4	181271289	T	G	-0.0187752	0.0192343	0.329	115803	multiple sclerosis || id:ieu-b-18	ieu-b-18	T	G	0.0674	0.7733	4	181271289	0.0138	1.04e-06	14723	TRAIL_TNFSF10	GCST90274843	0.00161757	23.8508	8.22812e-06	TRUE	1.94693e-05
rs17792183	6	22899548	T	C	-0.0132879	0.0255562	0.6031	115803	multiple sclerosis || id:ieu-b-18	ieu-b-18	T	C	0.0763	0.8565	6	22899548	0.017	7.18e-06	14296	CCL4_CCL4	GCST90274770	0.0014071	20.1414	2.33457e-06	TRUE	4.89201e-05
rs17824652	20	41987913	T	C	-0.103252	0.0463051	0.0257602	115803	multiple sclerosis || id:ieu-b-18	ieu-b-18	T	C	0.1168	0.9406	20	41987913	0.0258	5.98e-06	14288	CXCL11_CXCL11	GCST90274781	0.00143236	20.4921	4.29347e-05	TRUE	0.000414057
rs17832137	14	55005535	A	G	-0.0617534	0.0393533	0.1166	115803	multiple sclerosis || id:ieu-b-18	ieu-b-18	A	G	0.1676	0.0481	14	55005535	0.0343	1.03e-06	10289	IL-10RA_IL10RA	GCST90274796	0.00231515	23.8713	2.12637e-05	TRUE	2.31559e-05
rs17860955	11	102649482	T	C	-0.166173	0.0687985	0.0157199	115803	multiple sclerosis || id:ieu-b-18	ieu-b-18	T	C	1.1371	0.983	11	102649482	0.047	2.6e-129	14256	MMP-10_MMP10	GCST90274827	0.0394393	585.249	5.03766e-05	TRUE	4.59114e-106
rs17882125	19	4956994	T	C	0.0118702	0.0375478	0.7519	115803	multiple sclerosis || id:ieu-b-18	ieu-b-18	T	C	0.1092	0.0649	19	4956994	0.0247	9.82e-06	14712	uPA_PLAU	GCST90274847	0.00132679	19.543	8.63047e-07	TRUE	4.97086e-05
rs1788443	21	43981957	C	T	-0.00806737	0.0164151	0.6231	115803	multiple sclerosis || id:ieu-b-18	ieu-b-18	C	T	0.0537	0.5055	21	43981957	0.0119	6.4e-06	14285	CCL2_CCL2	GCST90274821	0.00142349	20.3608	2.08576e-06	TRUE	4.25134e-05
rs1797042	20	23900945	C	T	0.00752827	0.0255656	0.768399	115803	multiple sclerosis || id:ieu-b-18	ieu-b-18	C	T	0.2278	0.8749	20	23900945	0.018	1.04e-36	14288	CST5_CST5	GCST90274777	0.0110854	160.141	7.488e-07	TRUE	3.09689e-32
rs1800472	19	41847860	G	A	0.205713	0.119017	0.0839093	115803	multiple sclerosis || id:ieu-b-18	ieu-b-18	G	A	0.4623	0.0345	19	41847860	0.0335	2.55e-43	14736	LAP TGF-beta-1_TGFB1	GCST90274818	0.0127586	190.414	2.57978e-05	TRUE	3.03259e-35
rs181250	17	56210459	C	T	0.00230265	0.026288	0.9302	115803	multiple sclerosis || id:ieu-b-18	ieu-b-18	C	T	0.1032	0.8805	17	56210459	0.0208	6.99e-07	11538	CCL13_CCL13	GCST90274824	0.002129	24.6126	6.62565e-08	TRUE	2.56595e-06
rs181726805	9	95675736	G	A	-0.000899595	0.117667	0.9939	115803	multiple sclerosis || id:ieu-b-18	ieu-b-18	G	A	0.2479	0.9838	9	95657986	0.0536	3.75e-06	14736	CCL8_CCL8	GCST90274822	0.00144949	21.3877	5.04745e-10	TRUE	1.3483e-05
rs182274799	11	10368464	A	G	0.05975	0.040691	0.142	115803	multiple sclerosis || id:ieu-b-18	ieu-b-18	A	G	0.1565	0.0646	11	10358788	0.031	4.46e-07	9461	NRTN_NRTN	GCST90274828	0.00268658	25.4808	1.86191e-05	TRUE	8.68298e-06
rs183978373	11	18290486	A	C	0.00904074	0.0333942	0.7866	115803	multiple sclerosis || id:ieu-b-18	ieu-b-18	A	C	0.1014	0.0834	11	18290358	0.0229	9.51e-06	12780	TRAIL_TNFSF10	GCST90274843	0.00153182	19.6037	6.32927e-07	TRUE	3.86717e-05
rs1846520	8	118333064	G	A	0.0132879	0.0392266	0.7348	115803	multiple sclerosis || id:ieu-b-18	ieu-b-18	G	A	0.1626	0.9533	8	118333064	0.0313	2.05e-07	11782	TNFRSF9_TNFRSF9	GCST90274841	0.00228528	26.9823	9.9092e-07	TRUE	1.27366e-06
rs1846881	4	16409999	G	A	0.0371031	0.0212089	0.0802195	115803	multiple sclerosis || id:ieu-b-18	ieu-b-18	G	A	0.0737	0.1925	4	16409999	0.0165	7.94e-06	12212	EN-RAGE_S100A12	GCST90274786	0.00163107	19.9478	2.64278e-05	TRUE	0.000210243
rs185979634	10	101452217	T	C	-0.0120726	0.0646648	0.8519	115803	multiple sclerosis || id:ieu-b-18	ieu-b-18	T	C	0.1483	0.9513	10	101403323	0.0306	1.26e-06	12847	FIt3L_FLT3LG	GCST90274791	0.00182492	23.484	3.00991e-07	TRUE	5.70112e-06
rs1866051	2	65607543	C	T	-0.0672847	0.0162523	3.47296e-05	115803	multiple sclerosis || id:ieu-b-18	ieu-b-18	C	T	0.0746	0.4771	2	65602149	0.0115	8.76e-11	14732	FIt3L_FLT3LG	GCST90274791	0.00284827	42.0749	0.000147988	TRUE	2.40742e-06
rs1878359	8	122948812	A	G	0.0143959	0.0191667	0.4526	115803	multiple sclerosis || id:ieu-b-18	ieu-b-18	A	G	0.0626	0.719	8	122948812	0.0126	6.76e-07	14740	Beta-NGF_NGF	GCST90274762	0.0016718	24.6802	4.87157e-06	TRUE	9.63232e-06
rs188626385	7	120614127	C	T	0.00129916	0.0893569	0.9884	115803	multiple sclerosis || id:ieu-b-18	ieu-b-18	C	T	0.2509	0.0177	7	120591120	0.053	2.2e-06	12935	MMP-1_MMP1	GCST90274826	0.00172954	22.4069	1.82539e-09	TRUE	7.344e-06
rs1892247	6	25887657	G	A	-0.0010005	0.0243311	0.9672	115803	multiple sclerosis || id:ieu-b-18	ieu-b-18	G	A	0.0756	0.1589	6	25887657	0.0158	1.71e-06	14719	TRAIL_TNFSF10	GCST90274843	0.00155302	22.8913	1.46015e-08	TRUE	7.0703e-06
rs190042298	3	147635516	A	G	-0.0522129	0.0383624	0.1735	115803	multiple sclerosis || id:ieu-b-18	ieu-b-18	A	G	0.1502	0.0497	3	147628690	0.0339	9.39e-06	9897	IL-1 alpha_IL1A	GCST90274805	0.00197959	19.6269	1.59965e-05	TRUE	0.000109363
rs1902859	4	81157703	C	T	-0.0128826	0.01719	0.4536	115803	multiple sclerosis || id:ieu-b-18	ieu-b-18	C	T	0.439	0.6404	4	81157703	0.0125	1e-200	11786	FGF-5_FGF5	GCST90274790	0.0947365	1233.21	4.84999e-06	TRUE	4.26128e-234
rs191575088	5	63722706	A	G	-0.092554	0.179192	0.6055	115803	multiple sclerosis || id:ieu-b-18	ieu-b-18	A	G	0.212	0.9791	5	63606345	0.0474	7.73e-06	12404	SLAMF1_SLAMF1	GCST90274835	0.0016101	20.0007	2.30377e-06	TRUE	4.3425e-05
rs191808657	7	75145623	A	C	0.108944	0.192584	0.5716	115803	multiple sclerosis || id:ieu-b-18	ieu-b-18	A	C	0.3059	0.983	7	75133433	0.0665	4.22e-06	12412	EN-RAGE_S100A12	GCST90274786	0.0017019	21.1566	2.76346e-06	TRUE	2.7412e-05
rs1920106	7	21247253	T	C	-0.014593	0.0174241	0.4023	115803	multiple sclerosis || id:ieu-b-18	ieu-b-18	T	C	0.0633	0.3948	7	21240100	0.0132	1.62e-06	11792	IL-17C_IL17C	GCST90274802	0.00194637	22.9925	6.05722e-06	TRUE	1.61861e-05
rs1921885	4	84952443	A	C	-0.058583	0.0453979	0.1969	115803	multiple sclerosis || id:ieu-b-18	ieu-b-18	A	C	0.1265	0.9391	4	84952443	0.0263	1.51e-06	14288	LAP TGF-beta-1_TGFB1	GCST90274818	0.00161657	23.1318	1.43798e-05	TRUE	3.97732e-05
rs1926742	10	18295482	A	G	-0.00965326	0.0177572	0.5867	115803	multiple sclerosis || id:ieu-b-18	ieu-b-18	A	G	0.0574	0.3093	10	18295482	0.0125	4.39e-06	14725	CCL23_CCL23	GCST90274767	0.00142997	21.0836	2.55203e-06	TRUE	3.45442e-05
rs192857133	9	244081	T	C	-0.0704585	0.0577198	0.2222	115803	multiple sclerosis || id:ieu-b-18	ieu-b-18	T	C	0.1812	0.026	9	243950	0.0386	2.68e-06	14727	FIt3L_FLT3LG	GCST90274791	0.00149409	22.0335	1.28677e-05	TRUE	6.07026e-05
rs1943222	18	58028057	G	A	-0.00269636	0.0175508	0.8779	115803	multiple sclerosis || id:ieu-b-18	ieu-b-18	G	A	0.0622	0.6878	18	58028057	0.0138	6.57e-06	11789	IL-2_IL2	GCST90274806	0.00172028	20.3118	2.03821e-07	TRUE	2.1806e-05
rs1943466	11	123264642	C	A	0.0341115	0.0185513	0.0659493	115803	multiple sclerosis || id:ieu-b-18	ieu-b-18	C	A	0.067	0.2759	11	123264642	0.0148	5.98e-06	11789	ST1A1_SULT1A1	GCST90274836	0.00173538	20.4905	2.91963e-05	TRUE	0.000175285
rs194746	14	69282887	T	C	0.089475	0.0164169	5.03199e-08	115803	multiple sclerosis || id:ieu-b-18	ieu-b-18	T	C	0.0528	0.4849	14	69282887	0.0112	2.43e-06	14723	DNER_DNER	GCST90274785	0.00150723	22.2215	0.000256447	TRUE	0.0090887
rs1950813	14	92586869	C	T	-0.0335315	0.0173588	0.0533998	115803	multiple sclerosis || id:ieu-b-18	ieu-b-18	C	T	0.0597	0.645	14	92586869	0.0131	5.18e-06	12202	SCF_KITLG	GCST90274833	0.00169917	20.7651	3.22211e-05	TRUE	0.000186557
rs1950897	14	68760141	T	C	-0.0296348	0.0177857	0.0956709	115803	multiple sclerosis || id:ieu-b-18	ieu-b-18	T	C	0.0798	0.7151	14	68760141	0.0128	4.54e-10	14735	IL-12B_IL12B	GCST90274798	0.00263082	38.8622	2.39739e-05	TRUE	1.10166e-07
rs1953463	14	44797800	G	A	0.0295318	0.0217231	0.174	115803	multiple sclerosis || id:ieu-b-18	ieu-b-18	G	A	0.0801	0.8282	14	44797800	0.0176	5.34e-06	11345	IFN-gamma_IFNG	GCST90274794	0.0018224	20.7092	1.59594e-05	TRUE	8.30353e-05
rs1963492	8	2653987	C	T	-0.0124775	0.0218126	0.5673	115803	multiple sclerosis || id:ieu-b-18	ieu-b-18	C	T	0.0749	0.1917	8	2653987	0.0168	8.26e-06	11335	HGF_HGF	GCST90274793	0.0017505	19.8732	2.8257e-06	TRUE	4.45711e-05
rs1965399	3	142705695	G	A	-0.0266419	0.0442586	0.5472	115803	multiple sclerosis || id:ieu-b-18	ieu-b-18	G	A	0.1312	0.9544	3	142705695	0.028	2.79e-06	14736	TWEAK_TNFSF12	GCST90274846	0.00148773	21.9529	3.12911e-06	TRUE	2.55836e-05
rs1966647	19	56709105	C	T	-0.0327576	0.0219106	0.1349	115803	multiple sclerosis || id:ieu-b-18	ieu-b-18	C	T	0.0574	0.5696	19	56709105	0.0126	5.22e-06	14288	SIRT2_SIRT2	GCST90274834	0.00145038	20.7502	1.93017e-05	TRUE	0.000143977
rs1972434	3	98623227	A	C	-0.0158246	0.0164139	0.335	115803	multiple sclerosis || id:ieu-b-18	ieu-b-18	A	C	0.065	0.45	3	98605645	0.0132	8.47e-07	11333	SLAMF1_SLAMF1	GCST90274835	0.00213504	24.2439	8.0265e-06	TRUE	1.03568e-05
rs1986719	17	45959996	C	T	-0.0902976	0.108344	0.4046	115803	multiple sclerosis || id:ieu-b-18	ieu-b-18	C	T	0.1954	0.9572	17	45959996	0.039	5.44e-07	14718	HGF_HGF	GCST90274793	0.00170267	25.0993	5.99829e-06	TRUE	9.09241e-06
rs1988503	17	11189278	T	C	-0.0217615	0.0171318	0.204	115803	multiple sclerosis || id:ieu-b-18	ieu-b-18	T	C	0.0548	0.5814	17	11189278	0.0121	5.93e-06	14296	IL-8_IL8	GCST90274817	0.00143269	20.5083	1.39333e-05	TRUE	0.000117928
rs2001616	15	45404066	A	G	0.0535408	0.0368189	0.1459	115803	multiple sclerosis || id:ieu-b-18	ieu-b-18	A	G	0.089	0.8982	15	45404066	0.0197	6.25e-06	14735	CCL8_CCL8	GCST90274822	0.00138324	20.4074	1.82603e-05	TRUE	0.000166376
rs2004100	8	144554731	T	C	-0.0192142	0.0200914	0.3389	115803	multiple sclerosis || id:ieu-b-18	ieu-b-18	T	C	0.0675	0.2492	8	144554731	0.0147	4.39e-06	13224	CXCL5_CXCL5	GCST90274782	0.00159191	21.0818	7.89784e-06	TRUE	5.29e-05
rs200447680	20	15610361	A	C	-0.00944446	0.0510058	0.8531	115803	multiple sclerosis || id:ieu-b-18	ieu-b-18	A	C	0.1863	0.9612	20	15607887	0.041	5.52e-06	10235	CCL7_CCL7	GCST90274823	0.00201324	20.643	2.96076e-07	TRUE	1.70268e-05
rs2013836	1	181142796	A	C	-0.201634	0.121835	0.097931	115803	multiple sclerosis || id:ieu-b-18	ieu-b-18	A	C	0.1383	0.0402	1	181142796	0.0309	7.62e-06	14732	CXCL11_CXCL11	GCST90274781	0.00135792	20.0294	2.36516e-05	TRUE	0.00025386
rs201650130	14	84106660	C	T	-0.0126801	0.024502	0.6048	115803	multiple sclerosis || id:ieu-b-18	ieu-b-18	C	T	0.0822	0.1494	14	84106660	0.0181	5.59e-06	12194	TRANCE_TNFSF11	GCST90274844	0.00168852	20.6213	2.31275e-06	TRUE	3.20656e-05
rs2019137	2	113973632	G	A	0.0018982	0.0164079	0.9079	115803	multiple sclerosis || id:ieu-b-18	ieu-b-18	G	A	0.0507	0.4683	2	113973632	0.0114	8.69e-06	14735	PD-L1_CD274	GCST90274832	0.00134052	19.7764	1.15575e-07	TRUE	3.34425e-05
rs202212924	5	133894599	G	A	-0.0258627	0.0192055	0.1781	115803	multiple sclerosis || id:ieu-b-18	ieu-b-18	G	A	0.0713	0.2092	5	133893338	0.0159	7.32e-06	12202	IL-7_IL7	GCST90274816	0.00164528	20.1054	1.56595e-05	TRUE	0.000119173
rs2034246	5	114451587	A	C	-0.00873807	0.0171262	0.609901	115803	multiple sclerosis || id:ieu-b-18	ieu-b-18	A	C	0.0582	0.5677	5	114451587	0.012	1.23e-06	14296	NT-3_NTF3	GCST90274829	0.00164269	23.5192	2.248e-06	TRUE	1.05798e-05
rs2050256	1	32204683	G	A	-0.0180364	0.0240882	0.454	115803	multiple sclerosis || id:ieu-b-18	ieu-b-18	G	A	0.0734	0.8126	1	32204683	0.0152	1.37e-06	14739	VEGF_A_VEGFA	GCST90274848	0.00157961	23.3156	4.84146e-06	TRUE	1.74705e-05
rs2056031	4	12920594	C	T	0.0308717	0.0165765	0.0625504	115803	multiple sclerosis || id:ieu-b-18	ieu-b-18	C	T	0.0604	0.613	4	12920594	0.0119	3.86e-07	14739	EN-RAGE_S100A12	GCST90274786	0.00174483	25.7585	2.99509e-05	TRUE	3.28211e-05
rs2064077	1	171216897	T	C	-0.00548493	0.0317395	0.8628	115803	multiple sclerosis || id:ieu-b-18	ieu-b-18	T	C	0.1072	0.083	1	171216897	0.0241	8.66e-06	11790	IL-20RA_IL20RA	GCST90274808	0.00167538	19.7825	2.57887e-07	TRUE	2.87134e-05
rs2070746	19	52249702	G	T	0.000699755	0.0180642	0.9691	115803	multiple sclerosis || id:ieu-b-18	ieu-b-18	G	T	0.0575	0.307	19	52249702	0.0128	7.05e-06	14288	CCL19_CCL19	GCST90274765	0.00141036	20.1769	1.29581e-08	TRUE	2.3991e-05
rs207311	4	19075878	T	C	-0.0195085	0.0180543	0.2799	115803	multiple sclerosis || id:ieu-b-18	ieu-b-18	T	C	0.0579	0.6697	4	19075878	0.0126	4.32e-06	14285	CCL2_CCL2	GCST90274821	0.00147603	21.1133	1.00825e-05	TRUE	7.00587e-05
rs2073696	8	17271300	G	A	-0.00380724	0.0385854	0.9214	115803	multiple sclerosis || id:ieu-b-18	ieu-b-18	G	A	0.0992	0.112	8	17271300	0.0219	5.91e-06	11782	IL-13_IL13	GCST90274799	0.00173844	20.5145	8.40741e-08	TRUE	1.83787e-05
rs207671	2	230256586	A	G	0.00059982	0.0156876	0.9695	115803	multiple sclerosis || id:ieu-b-18	ieu-b-18	A	G	0.1016	0.5359	2	230256586	0.0117	3.83e-18	14287	DNER_DNER	GCST90274785	0.00525035	75.3971	1.26246e-08	TRUE	3.02272e-16
rs2108621	19	5344989	T	C	0.00863719	0.0178983	0.6294	115803	multiple sclerosis || id:ieu-b-18	ieu-b-18	T	C	0.0581	0.3565	19	5344989	0.0126	4.01e-06	14296	IL-18_IL18	GCST90274803	0.00148508	21.2594	2.01098e-06	TRUE	2.80248e-05
rs2113173	16	57345733	T	C	0.0515038	0.020973	0.0140602	115803	multiple sclerosis || id:ieu-b-18	ieu-b-18	T	C	0.0691	0.2543	16	57345733	0.0145	1.88e-06	14287	TRAIL_TNFSF10	GCST90274843	0.00158705	22.707	5.20742e-05	TRUE	0.000232442
rs2122155	4	59689961	G	A	-0.0293646	0.0163646	0.0727495	115803	multiple sclerosis || id:ieu-b-18	ieu-b-18	G	A	0.0538	0.5637	4	59689961	0.0117	4.26e-06	14717	CXCL1_CXCL1	GCST90274779	0.00143466	21.1414	2.78044e-05	TRUE	0.00019349
rs2138380	2	203169224	A	G	0.00159872	0.0245606	0.9481	115803	multiple sclerosis || id:ieu-b-18	ieu-b-18	A	G	0.0882	0.8717	2	203169224	0.0182	1.26e-06	13239	TRAIL_TNFSF10	GCST90274843	0.0017708	23.4817	3.65893e-08	TRUE	4.92031e-06
rs2155053	11	102604607	C	T	-0.0489806	0.0357701	0.1709	115803	multiple sclerosis || id:ieu-b-18	ieu-b-18	C	T	0.3212	0.9461	11	102604607	0.0264	4.68e-34	14741	MMP-1_MMP1	GCST90274826	0.00994207	148.008	1.61916e-05	TRUE	4.82628e-28
rs2157876	12	111592380	G	T	-0.0190809	0.0310599	0.539	115803	multiple sclerosis || id:ieu-b-18	ieu-b-18	G	T	0.1133	0.0879	12	111592380	0.0239	2.13e-06	11343	IL-2RB_IL2RB	GCST90274811	0.00197732	22.4692	3.259e-06	TRUE	1.43344e-05
rs2163333	2	53077754	A	G	0.00369317	0.0374772	0.9215	115803	multiple sclerosis || id:ieu-b-18	ieu-b-18	A	G	0.1404	0.9522	2	53077754	0.0273	2.71e-07	14719	TWEAK_TNFSF12	GCST90274846	0.0017937	26.4454	8.38594e-08	TRUE	1.5152e-06
rs2165910	18	7919506	A	G	-0.0148091	0.0182421	0.4169	115803	multiple sclerosis || id:ieu-b-18	ieu-b-18	A	G	0.0674	0.7371	18	7919506	0.015	7.01e-06	11768	IL-24_IL24	GCST90274810	0.00171273	20.1866	5.69106e-06	TRUE	5.51134e-05
rs218265	4	55408999	T	C	0.0286846	0.0244595	0.2409	115803	multiple sclerosis || id:ieu-b-18	ieu-b-18	T	C	0.0833	0.8361	4	55408999	0.016	1.93e-07	14731	FIt3L_FLT3LG	GCST90274791	0.00183662	27.1014	1.18764e-05	TRUE	6.55005e-06
rs2190970	17	32594663	T	C	-0.0374942	0.0342116	0.2731	115803	multiple sclerosis || id:ieu-b-18	ieu-b-18	T	C	0.7035	0.9209	17	32594663	0.0214	1e-200	14736	CCL8_CCL8	GCST90274822	0.0683259	1080.54	1.0372e-05	TRUE	1.1016e-200
rs2201150	3	46258902	T	C	0.00925702	0.0172632	0.5918	115803	multiple sclerosis || id:ieu-b-18	ieu-b-18	T	C	0.0785	0.3561	3	46258902	0.0123	1.75e-10	14286	CCL11_CCL11	GCST90274764	0.00284303	40.7257	2.48306e-06	TRUE	5.20818e-09
rs2212484	11	132275295	G	T	0.0255703	0.02051	0.2125	115803	multiple sclerosis || id:ieu-b-18	ieu-b-18	G	T	0.0732	0.2044	11	132275295	0.0162	6.23e-06	11792	IL-5_IL5	GCST90274814	0.00172844	20.4135	1.34222e-05	TRUE	8.71072e-05
rs2213907	8	17377551	G	A	0.0257281	0.0408389	0.5287	115803	multiple sclerosis || id:ieu-b-18	ieu-b-18	G	A	0.1504	0.95	8	17377551	0.0318	2.25e-06	11790	ST1A1_SULT1A1	GCST90274836	0.00189367	22.3649	3.42731e-06	TRUE	1.61551e-05
rs2220833	13	110962155	T	C	-0.00964638	0.0249298	0.6988	115803	multiple sclerosis || id:ieu-b-18	ieu-b-18	T	C	0.0559	0.6633	13	110957507	0.0126	9.14e-06	14731	TWEAK_TNFSF12	GCST90274846	0.00133435	19.6799	1.29294e-06	TRUE	5.17913e-05
rs2227284	5	132012725	T	G	-0.0106432	0.0241407	0.6593	115803	multiple sclerosis || id:ieu-b-18	ieu-b-18	T	G	0.0672	0.2767	5	132012725	0.0152	9.82e-06	11334	TGF-alpha_TGFA	GCST90274838	0.00172155	19.5423	1.67854e-06	TRUE	4.38794e-05
rs2227575	10	75677840	C	A	-0.0451646	0.0166612	0.00671305	115803	multiple sclerosis || id:ieu-b-18	ieu-b-18	C	A	0.0946	0.5624	10	75677840	0.0115	1.93e-16	14729	uPA_PLAU	GCST90274847	0.00457323	67.6593	6.34518e-05	TRUE	8.43478e-12
rs2228059	10	6002368	T	G	-0.0037928	0.0166967	0.8203	115803	multiple sclerosis || id:ieu-b-18	ieu-b-18	T	G	0.3692	0.5146	10	6002368	0.0127	8.39e-186	11344	IL-15RA_IL15RA	GCST90274800	0.0693336	844.966	4.45601e-07	TRUE	1.45415e-164
rs2228145	1	154426970	C	A	-0.0356567	0.0166827	0.0325702	115803	multiple sclerosis || id:ieu-b-18	ieu-b-18	C	A	0.1684	0.6128	1	154426970	0.0119	1.83e-45	14742	IL-6_IL6	GCST90274815	0.0134021	200.231	3.94476e-05	TRUE	2.75806e-36
rs2228467	3	42906116	C	T	-0.00935609	0.0340035	0.783201	115803	multiple sclerosis || id:ieu-b-18	ieu-b-18	C	T	0.3316	0.9289	3	42906116	0.0225	3.69e-49	14733	CCL11_CCL11	GCST90274764	0.0145284	217.173	6.53776e-07	TRUE	4.84521e-43
rs2228467	3	42906116	C	T	-0.00935609	0.0340035	0.783201	115803	multiple sclerosis || id:ieu-b-18	ieu-b-18	C	T	0.3169	0.9268	3	42906116	0.0252	2.88e-36	11782	CCL7_CCL7	GCST90274823	0.0132445	158.114	6.53776e-07	TRUE	1.71408e-32
rs2229629	2	75116527	G	A	0.00657832	0.0933166	0.9438	115803	multiple sclerosis || id:ieu-b-18	ieu-b-18	G	A	0.3153	0.0135	2	75116527	0.0673	2.8e-06	10887	MMP-1_MMP1	GCST90274826	0.00201203	21.9451	4.29141e-08	TRUE	8.33336e-06
rs2237172	6	16601587	A	G	0.00767051	0.0188586	0.6842	115803	multiple sclerosis || id:ieu-b-18	ieu-b-18	A	G	0.0619	0.7375	6	16601587	0.0136	5.33e-06	14295	Beta-NGF_NGF	GCST90274762	0.00144707	20.713	1.42862e-06	TRUE	3.21209e-05
rs2237450	7	50716017	T	C	-0.0415514	0.0177638	0.0193299	115803	multiple sclerosis || id:ieu-b-18	ieu-b-18	T	C	0.0623	0.6389	7	50716017	0.0124	5.06e-07	14287	CD5_CD5	GCST90274773	0.0017637	25.239	4.72462e-05	TRUE	7.39086e-05
rs2245786	20	4795382	G	A	0.039413	0.0289916	0.174	115803	multiple sclerosis || id:ieu-b-18	ieu-b-18	G	A	0.0599	0.6525	20	4795382	0.0131	4.82e-06	14721	CXCL11_CXCL11	GCST90274781	0.00141826	20.9051	1.59594e-05	TRUE	0.000118588
rs2247769	8	120081031	C	T	-0.0126801	0.0169272	0.453799	115803	multiple sclerosis || id:ieu-b-18	ieu-b-18	C	T	0.1705	0.5577	8	120081031	0.0114	1.42e-50	14285	OPG_TNFRSF11B	GCST90274830	0.0154174	223.655	4.84575e-06	TRUE	1.80159e-43
rs2263318	6	31432006	G	A	0.095492	0.0432076	0.0271	115803	multiple sclerosis || id:ieu-b-18	ieu-b-18	G	A	0.1027	0.0765	6	31432006	0.0232	9.57e-06	14735	CCL23_CCL23	GCST90274767	0.00132812	19.5932	4.21777e-05	TRUE	0.000613364
rs2267951	6	133019858	T	C	-0.00836492	0.0177419	0.6373	115803	multiple sclerosis || id:ieu-b-18	ieu-b-18	T	C	0.056	0.3421	6	133019858	0.0125	7.46e-06	14295	IL-18R1_IL18R1	GCST90274804	0.00140205	20.0676	1.9196e-06	TRUE	4.72051e-05
rs2279448	19	16757546	T	C	-0.0491902	0.266391	0.8535	115803	multiple sclerosis || id:ieu-b-18	ieu-b-18	T	C	0.4103	0.9909	19	16757546	0.091	6.52e-06	8372	TNF_TNF	GCST90274839	0.00242235	20.3243	2.94446e-07	TRUE	1.67957e-05
rs2280441	15	81240669	G	A	0.0641947	0.0611102	0.2935	115803	multiple sclerosis || id:ieu-b-18	ieu-b-18	G	A	0.1571	0.0404	15	81240669	0.0309	3.69e-07	14735	STAMPB_STAMBP	GCST90274837	0.00175115	25.845	9.52916e-06	TRUE	9.25586e-06
rs2280441	15	81240669	G	A	0.0641947	0.0611102	0.2935	115803	multiple sclerosis || id:ieu-b-18	ieu-b-18	G	A	0.1443	0.0405	15	81240669	0.0312	3.75e-06	14735	CXCL1_CXCL1	GCST90274779	0.00144958	21.3877	9.52916e-06	TRUE	6.28631e-05
rs2281119	22	45003109	C	T	0.0203907	0.0267971	0.4467	115803	multiple sclerosis || id:ieu-b-18	ieu-b-18	C	T	0.0873	0.1204	22	45002724	0.019	4.33e-06	14284	LAP TGF-beta-1_TGFB1	GCST90274818	0.00147581	21.1087	5.00005e-06	TRUE	4.47379e-05
rs2281532	20	6103587	C	T	0.00501254	0.0241539	0.8356	115803	multiple sclerosis || id:ieu-b-18	ieu-b-18	C	T	0.0698	0.7983	20	6103587	0.0151	3.79e-06	14286	HGF_HGF	GCST90274793	0.00149347	21.3647	3.71902e-07	TRUE	1.77825e-05
rs2283438	15	89721461	C	T	0.0121262	0.0177211	0.4938	115803	multiple sclerosis || id:ieu-b-18	ieu-b-18	C	T	0.0577	0.4351	15	89721461	0.012	1.52e-06	14288	PD-L1_CD274	GCST90274832	0.00161553	23.1168	4.04347e-06	TRUE	1.64592e-05
rs2285179	22	38211954	G	A	-0.0379096	0.0163701	0.0205698	115803	multiple sclerosis || id:ieu-b-18	ieu-b-18	G	A	0.0663	0.5586	22	38211954	0.0122	5.5e-08	14288	OSM_OSM	GCST90274831	0.00206271	29.5289	4.63088e-05	TRUE	1.31455e-05
rs2285212	1	169461481	C	T	0.00420884	0.0316776	0.8943	115803	multiple sclerosis || id:ieu-b-18	ieu-b-18	C	T	0.1112	0.9158	1	169461481	0.0248	7.33e-06	11336	IL-20_IL20	GCST90274807	0.00177042	20.1016	1.52443e-07	TRUE	2.25665e-05
rs2289779	5	38527228	T	G	-0.00250313	0.0164013	0.8787	115803	multiple sclerosis || id:ieu-b-18	ieu-b-18	T	G	0.0788	0.5419	5	38527228	0.0134	4.09e-09	11336	LIF-R_LIFR	GCST90274820	0.00304131	34.5753	2.0114e-07	TRUE	2.6485e-08
rs2306969	19	5851801	A	G	-0.0251803	0.019797	0.2034	115803	multiple sclerosis || id:ieu-b-18	ieu-b-18	A	G	0.0674	0.2338	19	5851801	0.0141	1.75e-06	14739	FGF-19_FGF19	GCST90274787	0.00154789	22.8467	1.39703e-05	TRUE	4.6355e-05
rs2308527	6	31239821	T	G	-0.290354	0.016854	1.64892e-66	115803	multiple sclerosis || id:ieu-b-18	ieu-b-18	T	G	0.0568	0.601	6	31239821	0.0127	7.73e-06	12852	SLAMF1_SLAMF1	GCST90274835	0.00155397	19.9996	0.00255638	FALSE	0.229943
rs2317999	20	1690506	G	A	-0.0136933	0.0163117	0.4012	115803	multiple sclerosis || id:ieu-b-18	ieu-b-18	G	A	0.0577	0.4566	20	1689636	0.013	9.06e-06	11760	CCL25_CCL25	GCST90274768	0.00167236	19.6966	6.08559e-06	TRUE	7.1155e-05
rs2325555	13	74312013	G	A	-0.00677698	0.0204379	0.7402	115803	multiple sclerosis || id:ieu-b-18	ieu-b-18	G	A	0.0653	0.8002	13	74312013	0.0146	7.73e-06	14720	FIt3L_FLT3LG	GCST90274791	0.00135713	20.0015	9.49483e-07	TRUE	4.12846e-05
rs232928	12	113112650	T	C	-0.0131136	0.0179562	0.4652	115803	multiple sclerosis || id:ieu-b-18	ieu-b-18	T	C	0.0622	0.4128	12	113112650	0.0136	4.8e-06	11345	ST1A1_SULT1A1	GCST90274836	0.00184034	20.9135	4.60575e-06	TRUE	3.40219e-05
rs2341294	5	149234701	G	A	-0.00511305	0.0319867	0.873	115803	multiple sclerosis || id:ieu-b-18	ieu-b-18	G	A	0.1318	0.0716	5	149232308	0.028	2.51e-06	9900	IL-24_IL24	GCST90274810	0.0022331	22.1527	2.20652e-07	TRUE	7.79241e-06
rs234592	14	97087097	G	A	-0.0199987	0.0164575	0.2243	115803	multiple sclerosis || id:ieu-b-18	ieu-b-18	G	A	0.0635	0.5456	14	97087097	0.0136	3.02e-06	11345	LIF_LIF	GCST90274819	0.00191792	21.7968	1.27514e-05	TRUE	4.29446e-05
rs2364485	12	6514963	A	C	0.100815	0.0222337	5.77803e-06	115803	multiple sclerosis || id:ieu-b-18	ieu-b-18	A	C	0.1759	0.1645	12	6514963	0.0189	1.32e-20	11344	TNFB_LTA	GCST90274840	0.00757772	86.6027	0.000177516	TRUE	5.67099e-14
rs2365502	7	156395495	A	G	-0.0330399	0.0441161	0.4539	115803	multiple sclerosis || id:ieu-b-18	ieu-b-18	A	G	0.1321	0.9369	7	156395495	0.029	5.23e-06	11777	LAP TGF-beta-1_TGFB1	GCST90274818	0.00175878	20.7461	4.84361e-06	TRUE	3.94741e-05
rs2408771	5	126053775	T	G	0.0195085	0.0185173	0.2921	115803	multiple sclerosis || id:ieu-b-18	ieu-b-18	T	G	0.0625	0.4358	5	126053775	0.0138	5.93e-06	11345	IL-17C_IL17C	GCST90274802	0.00180473	20.5081	9.58464e-06	TRUE	6.18279e-05
rs2411067	17	75033876	G	A	0.00210221	0.0209576	0.9201	115803	multiple sclerosis || id:ieu-b-18	ieu-b-18	G	A	0.0706	0.685	17	75033876	0.0157	6.9e-06	11345	CASP-8_CASP8	GCST90274763	0.00177923	20.2178	8.68874e-08	TRUE	2.0465e-05
rs2418781	10	107586667	G	T	-0.0232686	0.0477714	0.6262	115803	multiple sclerosis || id:ieu-b-18	ieu-b-18	G	T	0.1452	0.0401	10	107586667	0.0316	4.33e-06	14287	TRAIL_TNFSF10	GCST90274843	0.00147563	21.1105	2.04876e-06	TRUE	3.01406e-05
rs2426634	20	55282711	G	A	-0.00964638	0.023828	0.6856	115803	multiple sclerosis || id:ieu-b-18	ieu-b-18	G	A	0.0896	0.1376	20	55282711	0.0198	6.03e-06	11787	IL-1 alpha_IL1A	GCST90274805	0.00173432	20.4744	1.41527e-06	TRUE	2.8344e-05
rs2429473	12	47198899	C	A	-0.0264472	0.0206644	0.2006	115803	multiple sclerosis || id:ieu-b-18	ieu-b-18	C	A	0.0812	0.795	12	47198899	0.0147	3.32e-08	14295	FGF-21_FGF21	GCST90274788	0.00212994	30.5082	1.41448e-05	TRUE	1.71025e-06
rs2429911	17	2272057	T	C	-0.0566638	0.0684389	0.4077	115803	multiple sclerosis || id:ieu-b-18	ieu-b-18	T	C	0.2309	0.0251	17	2272057	0.0486	2.02e-06	11294	IL-17A_IL17A	GCST90274801	0.00199462	22.5683	5.91957e-06	TRUE	1.81768e-05
rs2442752	6	31351764	C	T	-0.175068	0.0175014	1.47707e-23	115803	multiple sclerosis || id:ieu-b-18	ieu-b-18	C	T	0.0589	0.6177	6	31351764	0.0117	4.8e-07	14743	CX3CL1_CX3CL1	GCST90274778	0.00171604	25.3396	0.000863337	TRUE	0.16796
rs2468187	8	120201029	C	T	0.0158733	0.0166911	0.3416	115803	multiple sclerosis || id:ieu-b-18	ieu-b-18	C	T	0.1618	0.4162	8	120201029	0.0118	8.62e-43	14735	TRANCE_TNFSF11	GCST90274844	0.012599	187.99	7.80996e-06	TRUE	3.21352e-36
rs2470622	8	102489704	G	A	0.0512933	0.0311528	0.0996598	115803	multiple sclerosis || id:ieu-b-18	ieu-b-18	G	A	0.1229	0.9127	8	102489704	0.0242	3.8e-07	11345	AXIN1_AXIN1	GCST90274761	0.00226821	25.7867	2.34102e-05	TRUE	1.34619e-05
rs247096	5	128093877	C	T	-0.0234235	0.0178363	0.1891	115803	multiple sclerosis || id:ieu-b-18	ieu-b-18	C	T	0.0691	0.6986	5	128093877	0.0152	5.47e-06	10296	TNFB_LTA	GCST90274840	0.00200322	20.6626	1.48928e-05	TRUE	6.91304e-05
rs2477954	10	90264140	C	T	0.0190809	0.0167875	0.2557	115803	multiple sclerosis || id:ieu-b-18	ieu-b-18	C	T	0.058	0.6211	10	90264140	0.012	1.34e-06	14286	CCL28_CCL28	GCST90274769	0.00163258	23.3578	1.1156e-05	TRUE	2.8905e-05
rs2478421	10	122257278	T	G	-0.0699934	0.060384	0.2464	115803	multiple sclerosis || id:ieu-b-18	ieu-b-18	T	G	0.1526	0.9672	10	122257278	0.0342	8.12e-06	14285	TGF-alpha_TGFA	GCST90274838	0.00139178	19.9066	1.16025e-05	TRUE	0.000131077
rs248536	5	141146747	G	T	0.0240095	0.0204338	0.24	115803	multiple sclerosis || id:ieu-b-18	ieu-b-18	G	T	0.0671	0.2276	5	141146747	0.0143	2.7e-06	14295	IL-6_IL6	GCST90274815	0.00153787	22.0147	1.1922e-05	TRUE	5.43679e-05
rs2485365	6	159512373	A	G	0.0424901	0.016413	0.00963097	115803	multiple sclerosis || id:ieu-b-18	ieu-b-18	A	G	0.0579	0.4703	6	159512373	0.0129	7.18e-06	11776	IL-13_IL13	GCST90274799	0.0017078	20.1421	5.78712e-05	TRUE	0.000486525
rs2497351	10	94520346	T	C	0.00964638	0.0210139	0.6462	115803	multiple sclerosis || id:ieu-b-18	ieu-b-18	T	C	0.0668	0.2018	10	94520346	0.0145	4.09e-06	14736	CCL13_CCL13	GCST90274824	0.00143818	21.2206	1.81971e-06	TRUE	2.87148e-05
rs2502347	1	243071390	C	T	-0.00420884	0.0264985	0.8738	115803	multiple sclerosis || id:ieu-b-18	ieu-b-18	C	T	0.077	0.2195	1	243071390	0.0167	4.01e-06	11345	IL-4_IL4	GCST90274813	0.00187038	21.2555	2.17856e-07	TRUE	1.35565e-05
rs2511241	11	72945341	T	C	0.00737275	0.0681107	0.9138	115803	multiple sclerosis || id:ieu-b-18	ieu-b-18	T	C	0.177	0.9163	11	72945341	0.0236	6.38e-14	13668	OSM_OSM	GCST90274831	0.00409858	56.2418	1.01185e-07	TRUE	1.75919e-12
rs2519093	9	136141870	C	T	0.0572306	0.0204988	0.00523998	115803	multiple sclerosis || id:ieu-b-18	ieu-b-18	C	T	0.078	0.1883	9	136141870	0.0162	1.47e-06	11783	CCL28_CCL28	GCST90274769	0.00196358	23.1785	6.73067e-05	TRUE	0.000186443
rs2523495	6	31377978	T	C	0.024595	0.0254584	0.334	115803	multiple sclerosis || id:ieu-b-18	ieu-b-18	T	C	0.1095	0.1048	6	31377978	0.0196	2.31e-08	14743	CXCL10_CXCL10	GCST90274780	0.00211257	31.2074	8.05964e-06	TRUE	8.02108e-07
rs2523882	6	31042217	C	T	0.0501226	0.0184308	0.00653793	115803	multiple sclerosis || id:ieu-b-18	ieu-b-18	C	T	0.1991	0.2883	6	31042217	0.0144	1.77e-43	11792	TNFB_LTA	GCST90274840	0.0159531	191.137	6.38614e-05	TRUE	8.15229e-35
rs2523992	6	30075103	G	T	0.0870947	0.0227825	0.000131899	115803	multiple sclerosis || id:ieu-b-18	ieu-b-18	G	T	0.075	0.8323	6	30075103	0.0152	8.05e-07	14734	CSF-1_CSF1	GCST90274776	0.00164967	24.3431	0.000126187	TRUE	0.000775247
rs2525703	7	144100595	T	C	-0.0152826	0.0215442	0.4781	115803	multiple sclerosis || id:ieu-b-18	ieu-b-18	T	C	0.0668	0.1815	7	144100595	0.0151	9.7e-06	14723	LAP TGF-beta-1_TGFB1	GCST90274818	0.00132747	19.5677	4.3453e-06	TRUE	8.58859e-05
rs2527856	7	80678923	T	C	-0.0109399	0.0166837	0.512	115803	multiple sclerosis || id:ieu-b-18	ieu-b-18	T	C	0.0562	0.5989	7	80678923	0.0122	4.09e-06	14288	ADA_ADA	GCST90274759	0.00148299	21.2174	3.71303e-06	TRUE	3.66808e-05
rs2548023	5	33831973	G	A	-0.002002	0.0238132	0.933	115803	multiple sclerosis || id:ieu-b-18	ieu-b-18	G	A	0.076	0.2077	5	33831973	0.0169	6.89e-06	11773	CCL8_CCL8	GCST90274822	0.00171483	20.2199	6.10352e-08	TRUE	2.06949e-05
rs2554697	8	3921805	A	G	0.00260339	0.0168482	0.8772	115803	multiple sclerosis || id:ieu-b-18	ieu-b-18	A	G	0.0627	0.6347	8	3921805	0.0134	2.88e-06	11782	CD244_CD244	GCST90274771	0.00185481	21.8903	2.06186e-07	TRUE	1.03862e-05
rs255889	5	111111113	G	A	-0.0310141	0.0342793	0.3656	115803	multiple sclerosis || id:ieu-b-18	ieu-b-18	G	A	0.0937	0.9203	5	111111113	0.0212	9.88e-06	14731	NT-3_NTF3	GCST90274829	0.00132434	19.5321	7.06869e-06	TRUE	0.000114438
rs2569006	5	145293335	G	T	0.0036065	0.0166288	0.8283	115803	multiple sclerosis || id:ieu-b-18	ieu-b-18	G	T	0.0553	0.4142	5	145246085	0.0125	9.69e-06	11780	LIF-R_LIFR	GCST90274820	0.00165869	19.5685	4.06198e-07	TRUE	3.36474e-05
rs2579643	2	120217456	C	T	-0.114177	0.0361955	0.00160801	115803	multiple sclerosis || id:ieu-b-18	ieu-b-18	C	T	0.0991	0.0812	2	120217456	0.0223	8.83e-06	14285	uPA_PLAU	GCST90274847	0.00138057	19.7459	8.59208e-05	TRUE	0.00165357
rs2579649	2	120226781	C	A	-0.076989	0.0238697	0.001258	115803	multiple sclerosis || id:ieu-b-18	ieu-b-18	C	A	0.0968	0.1322	2	120226781	0.0199	1.15e-06	11336	TNFRSF9_TNFRSF9	GCST90274841	0.00208295	23.6575	8.98281e-05	TRUE	0.000235766
rs2584528	13	101854397	T	G	0.0115332	0.0169172	0.4954	115803	multiple sclerosis || id:ieu-b-18	ieu-b-18	T	G	0.056	0.6302	13	101837214	0.0123	5.29e-06	14288	STAMPB_STAMBP	GCST90274837	0.00144865	20.7255	4.01355e-06	TRUE	4.73791e-05
rs2584662	17	47470487	C	A	0.0121738	0.0178942	0.4963	115803	multiple sclerosis || id:ieu-b-18	ieu-b-18	C	A	0.0597	0.585	17	47470487	0.0122	9.91e-07	14296	MMP-10_MMP10	GCST90274827	0.0016722	23.9424	3.99681e-06	TRUE	1.13593e-05
rs2584966	2	117363933	T	C	-0.00491204	0.0162543	0.7625	115803	multiple sclerosis || id:ieu-b-18	ieu-b-18	T	C	0.0625	0.4639	2	117363487	0.0139	6.91e-06	9906	IL-17C_IL17C	GCST90274802	0.00203679	20.2136	7.88632e-07	TRUE	2.35031e-05
rs2623960	6	152893441	T	C	-0.00985132	0.0194003	0.611599	115803	multiple sclerosis || id:ieu-b-18	ieu-b-18	T	C	0.0688	0.2204	6	152893441	0.0143	1.5e-06	14286	SLAMF1_SLAMF1	GCST90274835	0.00161767	23.1443	2.22668e-06	TRUE	1.24579e-05
rs2631360	5	131707429	A	G	0.0380662	0.0163618	0.0199899	115803	multiple sclerosis || id:ieu-b-18	ieu-b-18	A	G	0.0609	0.5448	5	131707429	0.0131	3.34e-06	11782	CCL13_CCL13	GCST90274824	0.00183095	21.6082	4.67395e-05	TRUE	0.000199051
rs2631360	5	131707429	A	G	0.0380662	0.0163618	0.0199899	115803	multiple sclerosis || id:ieu-b-18	ieu-b-18	A	G	0.0597	0.5481	5	131707429	0.0128	3.1e-06	11780	CCL28_CCL28	GCST90274769	0.00184324	21.7498	4.67395e-05	TRUE	0.000187879
rs265013	4	96411517	G	A	0.0174514	0.0213499	0.4137	115803	multiple sclerosis || id:ieu-b-18	ieu-b-18	G	A	0.0784	0.821	4	96411517	0.0177	9.45e-06	11301	ST1A1_SULT1A1	GCST90274836	0.00173307	19.6159	5.76971e-06	TRUE	6.8211e-05
rs2678131	12	43091649	C	T	-0.00873807	0.060047	0.8843	115803	multiple sclerosis || id:ieu-b-18	ieu-b-18	C	T	0.1497	0.0348	12	43091649	0.033	5.72e-06	14720	CXCL11_CXCL11	GCST90274781	0.00139605	20.5758	1.82867e-07	TRUE	2.41433e-05
rs2689177	1	238931099	A	C	-0.000500125	0.0153451	0.974	115803	multiple sclerosis || id:ieu-b-18	ieu-b-18	A	C	0.0596	0.4939	1	238931099	0.0132	6.33e-06	11777	TNFSF14_TNFSF14	GCST90274842	0.00172806	20.3831	9.17287e-09	TRUE	1.78621e-05
rs2691530	7	77960243	C	T	0.014593	0.0167559	0.3838	115803	multiple sclerosis || id:ieu-b-18	ieu-b-18	C	T	0.067	0.5969	7	77960243	0.0133	4.71e-07	11793	AXIN1_AXIN1	GCST90274761	0.00214728	25.373	6.54996e-06	TRUE	5.83916e-06
rs2691531	7	77963602	C	T	0.0119286	0.0164661	0.4688	115803	multiple sclerosis || id:ieu-b-18	ieu-b-18	C	T	0.0645	0.5986	7	77960330	0.0135	1.77e-06	11793	ST1A1_SULT1A1	GCST90274836	0.00193191	22.8233	4.53193e-06	TRUE	1.49501e-05
rs2712255	1	119273856	A	G	-0.044579	0.0174188	0.0104901	115803	multiple sclerosis || id:ieu-b-18	ieu-b-18	A	G	0.0702	0.466	1	119273856	0.0147	1.79e-06	9849	ST1A1_SULT1A1	GCST90274836	0.00231016	22.8009	5.65571e-05	TRUE	0.000110768
rs2712427	3	128431622	A	G	-0.0132879	0.0172608	0.4414	115803	multiple sclerosis || id:ieu-b-18	ieu-b-18	A	G	0.0626	0.4935	3	128431622	0.0134	2.99e-06	11345	AXIN1_AXIN1	GCST90274761	0.00191999	21.8204	5.11772e-06	TRUE	2.374e-05
rs271665	17	47938521	C	T	0.020611	0.0198166	0.2983	115803	multiple sclerosis || id:ieu-b-18	ieu-b-18	C	T	0.0672	0.748	17	47938521	0.0129	1.9e-07	14710	OPG_TNFRSF11B	GCST90274830	0.00184139	27.1331	9.34165e-06	TRUE	5.21737e-06
rs2721961	8	116657911	G	T	-0.0187236	0.0183706	0.3081	115803	multiple sclerosis || id:ieu-b-18	ieu-b-18	G	T	0.1201	0.7293	8	116657911	0.0133	1.72e-19	14288	CCL13_CCL13	GCST90274824	0.00567466	81.5308	8.97048e-06	TRUE	3.00492e-16
rs2731672	5	176842474	T	C	-0.0185714	0.0197315	0.3466	115803	multiple sclerosis || id:ieu-b-18	ieu-b-18	T	C	0.0926	0.2679	5	176842474	0.0152	1.11e-09	11783	4EBP1_EIF4EBP1	GCST90274758	0.00313988	37.1074	7.64986e-06	TRUE	3.5025e-08
rs2731674	5	176839890	G	T	0.018979	0.019866	0.3394	115803	multiple sclerosis || id:ieu-b-18	ieu-b-18	G	T	0.0681	0.274	5	176839890	0.0128	1.04e-07	14740	CX3CL1_CX3CL1	GCST90274778	0.00191665	28.3019	7.88152e-06	TRUE	2.76029e-06
rs2731674	5	176839890	G	T	0.018979	0.019866	0.3394	115803	multiple sclerosis || id:ieu-b-18	ieu-b-18	G	T	0.083	0.2653	5	176839890	0.0152	4.75e-08	11790	ST1A1_SULT1A1	GCST90274836	0.00252266	29.8123	7.88152e-06	TRUE	9.15627e-07
rs2732865	2	103401780	A	C	-0.0626204	0.0409157	0.1259	115803	multiple sclerosis || id:ieu-b-18	ieu-b-18	A	C	0.3635	0.0405	2	103401780	0.0303	3.7e-33	14743	IL-18R1_IL18R1	GCST90274804	0.0096676	143.901	2.0227e-05	TRUE	5.01543e-27
rs2737756	3	128064791	A	G	0.144332	0.100805	0.1522	115803	multiple sclerosis || id:ieu-b-18	ieu-b-18	A	G	0.2047	0.0276	3	128064791	0.0391	1.65e-07	14718	HGF_HGF	GCST90274793	0.00185877	27.4046	1.77028e-05	TRUE	8.64512e-06
rs2738591	16	78681855	C	T	0.00692391	0.0163265	0.6715	115803	multiple sclerosis || id:ieu-b-18	ieu-b-18	C	T	0.063	0.5474	16	78681855	0.0133	2.17e-06	11789	TNFSF14_TNFSF14	GCST90274842	0.00189966	22.4339	1.55312e-06	TRUE	1.17674e-05
rs2738752	1	221052765	G	A	0.00642057	0.0173666	0.7116	115803	multiple sclerosis || id:ieu-b-18	ieu-b-18	G	A	0.0591	0.6653	1	221052765	0.0129	4.62e-06	12848	TWEAK_TNFSF12	GCST90274846	0.00163099	20.9859	1.18033e-06	TRUE	2.35624e-05
rs2740488	9	107661742	A	C	0.0426763	0.0190005	0.0247002	115803	multiple sclerosis || id:ieu-b-18	ieu-b-18	A	C	0.1156	0.7485	9	107661742	0.0133	3.57e-18	14732	SCF_KITLG	GCST90274833	0.00510187	75.5359	4.35624e-05	TRUE	1.13321e-13
rs2766594	6	35764540	A	G	0.0687795	0.0258376	0.00776801	115803	multiple sclerosis || id:ieu-b-18	ieu-b-18	A	G	0.085	0.5892	6	35764540	0.0179	2.05e-06	7943	IL-4_IL4	GCST90274813	0.00283084	22.5436	6.11892e-05	TRUE	8.98869e-05
rs2767000	9	113552214	A	G	0.00329457	0.0338213	0.9224	115803	multiple sclerosis || id:ieu-b-18	ieu-b-18	A	G	0.1197	0.9276	9	113552214	0.0263	5.33e-06	11341	FGF-5_FGF5	GCST90274790	0.00182319	20.711	8.19416e-08	TRUE	1.61297e-05
rs2770113	6	158194819	A	G	0.00330546	0.016776	0.8438	115803	multiple sclerosis || id:ieu-b-18	ieu-b-18	A	G	0.0604	0.4998	6	158194819	0.0135	7.67e-06	11345	IL-17C_IL17C	GCST90274802	0.00176131	20.0138	3.35254e-07	TRUE	2.56294e-05
rs2790462	10	28873202	C	T	-0.0262413	0.018153	0.1483	115803	multiple sclerosis || id:ieu-b-18	ieu-b-18	C	T	0.0747	0.2977	10	28873202	0.0126	3.06e-09	14733	SLAMF1_SLAMF1	GCST90274835	0.00237998	35.1432	1.80449e-05	TRUE	3.47527e-07
rs2791713	1	207153881	A	G	0.0277824	0.0165094	0.0924102	115803	multiple sclerosis || id:ieu-b-18	ieu-b-18	A	G	0.0532	0.4536	1	207153881	0.0117	5.44e-06	14288	CST5_CST5	GCST90274777	0.00144495	20.6724	2.44542e-05	TRUE	0.000190754
rs2796032	9	115519904	T	C	-0.0252778	0.0174391	0.1472	115803	multiple sclerosis || id:ieu-b-18	ieu-b-18	T	C	0.0636	0.3159	9	115519904	0.0127	5.5e-07	14718	CCL20_CCL20	GCST90274766	0.00170106	25.0754	1.8143e-05	TRUE	2.35144e-05
rs2825747	21	21059864	A	G	0.0187236	0.0222471	0.4	115803	multiple sclerosis || id:ieu-b-18	ieu-b-18	A	G	0.0693	0.8386	21	21059864	0.0153	5.91e-06	14735	FGF-23_FGF23	GCST90274789	0.00139037	20.5128	6.1167e-06	TRUE	6.83373e-05
rs2836464	21	39896592	A	G	-0.0776373	0.0218184	0.000373199	115803	multiple sclerosis || id:ieu-b-18	ieu-b-18	A	G	0.0796	0.8384	21	39896592	0.0169	2.48e-06	11791	IL-15RA_IL15RA	GCST90274800	0.00187796	22.1809	0.000109329	TRUE	0.000664893
rs2837988	21	42619544	A	C	0.00803217	0.0168309	0.6332	115803	multiple sclerosis || id:ieu-b-18	ieu-b-18	A	C	0.0576	0.3578	21	42619544	0.0118	1.05e-06	14733	DNER_DNER	GCST90274785	0.00161469	23.8244	1.9667e-06	TRUE	9.17867e-06
rs28419759	4	78929167	C	A	0.00876151	0.0166119	0.597901	115803	multiple sclerosis || id:ieu-b-18	ieu-b-18	C	A	0.0542	0.5556	4	78929167	0.0121	7.49e-06	13851	IL-10_IL10	GCST90274795	0.0014465	20.0616	2.40218e-06	TRUE	4.91761e-05
rs2843154	1	2244905	C	T	0.0367176	0.0194036	0.0584494	115803	multiple sclerosis || id:ieu-b-18	ieu-b-18	C	T	0.0576	0.5999	1	2244905	0.0128	6.8e-06	13224	SCF_KITLG	GCST90274833	0.00152897	20.2469	3.09213e-05	TRUE	0.000256288
rs28444486	22	49231540	A	G	-0.00471108	0.0210488	0.8229	115803	multiple sclerosis || id:ieu-b-18	ieu-b-18	A	G	0.0636	0.7378	22	49231540	0.0136	2.92e-06	14735	OSM_OSM	GCST90274831	0.00148198	21.8664	4.32587e-07	TRUE	1.50505e-05
rs2846299	11	123375056	A	G	0.0381173	0.0180881	0.0350897	115803	multiple sclerosis || id:ieu-b-18	ieu-b-18	A	G	0.0582	0.3022	11	123375056	0.0125	3.22e-06	14721	NT-3_NTF3	GCST90274829	0.00147045	21.6754	3.83468e-05	TRUE	0.000236487
rs2847249	18	12747235	C	T	0.00359354	0.0191566	0.8512	115803	multiple sclerosis || id:ieu-b-18	ieu-b-18	C	T	0.0621	0.2605	18	12747235	0.0136	4.97e-06	14294	MIP-1 alpha_CCL3	GCST90274825	0.00145653	20.8471	3.03875e-07	TRUE	2.19176e-05
rs28494158	15	82219411	C	T	0.00180162	0.0220228	0.9348	115803	multiple sclerosis || id:ieu-b-18	ieu-b-18	C	T	0.0733	0.8338	15	82219411	0.0161	5.29e-06	13867	CCL25_CCL25	GCST90274768	0.00149254	20.725	5.77922e-08	TRUE	1.91798e-05
rs28515912	17	103299	C	A	0.00934352	0.032304	0.7724	115803	multiple sclerosis || id:ieu-b-18	ieu-b-18	C	A	0.0723	0.6969	17	103299	0.0149	1.22e-06	10723	IL-2_IL2	GCST90274806	0.00219096	23.5409	7.2243e-07	TRUE	5.22133e-06
rs28533776	7	3918066	G	A	0.0357308	0.0213322	0.0939399	115803	multiple sclerosis || id:ieu-b-18	ieu-b-18	G	A	0.0749	0.1924	7	3914756	0.0147	3.48e-07	14731	FIt3L_FLT3LG	GCST90274791	0.00175927	25.9579	2.42265e-05	TRUE	2.28907e-05
rs28535751	14	59010649	C	T	0.0143959	0.0171122	0.4002	115803	multiple sclerosis || id:ieu-b-18	ieu-b-18	C	T	0.0541	0.6294	14	59010649	0.0118	4.55e-06	14733	CDCP1_CDCP1	GCST90274775	0.00142469	21.017	6.11154e-06	TRUE	5.47777e-05
rs2853926	6	31263051	G	A	-0.150057	0.0194356	1.15691e-14	115803	multiple sclerosis || id:ieu-b-18	ieu-b-18	G	A	0.0608	0.7392	6	31263051	0.0133	4.84e-06	14743	MIP-1 alpha_CCL3	GCST90274825	0.00141548	20.8951	0.000514495	TRUE	0.0872665
rs2854008	6	31312538	A	G	-0.152685	0.021817	2.58821e-12	115803	multiple sclerosis || id:ieu-b-18	ieu-b-18	A	G	0.0926	0.2629	6	31312538	0.0149	5.14e-10	11784	TNFRSF9_TNFRSF9	GCST90274841	0.0032669	38.6168	0.000422772	TRUE	0.000150413
rs28542561	15	23769949	C	T	-0.0243999	0.0479299	0.6107	115803	multiple sclerosis || id:ieu-b-18	ieu-b-18	C	T	0.1753	0.965	15	23769949	0.0372	2.45e-06	11774	IL-20_IL20	GCST90274807	0.0018825	22.2026	2.23795e-06	TRUE	1.47036e-05
rs2856226	17	15470414	C	T	-0.00965326	0.0300095	0.747699	115803	multiple sclerosis || id:ieu-b-18	ieu-b-18	C	T	0.0995	0.8975	17	15470414	0.0214	3.33e-06	12404	4EBP1_EIF4EBP1	GCST90274758	0.00173981	21.6147	8.93548e-07	TRUE	1.5811e-05
rs28571854	9	16472947	C	T	0.0128175	0.0325003	0.6933	115803	multiple sclerosis || id:ieu-b-18	ieu-b-18	C	T	0.1098	0.0785	9	16472947	0.0247	8.78e-06	11775	CCL7_CCL7	GCST90274823	0.00167541	19.7577	1.34313e-06	TRUE	3.89276e-05
rs28572049	15	95041946	A	G	-0.0112366	0.0176049	0.5233	115803	multiple sclerosis || id:ieu-b-18	ieu-b-18	A	G	0.0707	0.2983	15	95039717	0.016	9.93e-06	9461	NRTN_NRTN	GCST90274828	0.00205952	19.5212	3.51794e-06	TRUE	4.67856e-05
rs28635588	6	32523008	G	A	1.5597	0.0457054	1e-200	115803	multiple sclerosis || id:ieu-b-18	ieu-b-18	G	A	0.1775	0.8408	6	32519041	0.0206	6.9e-18	9182	CCL19_CCL19	GCST90274765	0.00802098	74.228	0.0099561	FALSE	0.341569
rs28651780	4	68058232	C	T	-0.000699755	0.0248111	0.9775	115803	multiple sclerosis || id:ieu-b-18	ieu-b-18	C	T	0.0746	0.8437	4	68058232	0.0167	7.93e-06	14296	IL-10_IL10	GCST90274795	0.00139388	19.9519	6.86891e-09	TRUE	2.62512e-05
rs286605	5	154443639	T	G	0.0109598	0.0172626	0.5255	115803	multiple sclerosis || id:ieu-b-18	ieu-b-18	T	G	0.0623	0.5891	5	154443639	0.0131	1.98e-06	11793	IL-10RA_IL10RA	GCST90274796	0.00191415	22.6131	3.4808e-06	TRUE	1.45326e-05
rs28667091	4	47682997	G	T	0.0165621	0.0165617	0.3173	115803	multiple sclerosis || id:ieu-b-18	ieu-b-18	G	T	0.0613	0.4117	4	47682997	0.0133	4.05e-06	11782	CCL7_CCL7	GCST90274823	0.00179977	21.2395	8.63585e-06	TRUE	4.40075e-05
rs28689968	17	47247257	T	C	0.00732678	0.0270762	0.7867	115803	multiple sclerosis || id:ieu-b-18	ieu-b-18	T	C	0.0918	0.1074	17	47247257	0.0184	6.07e-07	14733	DNER_DNER	GCST90274785	0.00168665	24.888	6.32322e-07	TRUE	4.09506e-06
rs28700215	15	100064767	C	T	0.0198966	0.0170961	0.2445	115803	multiple sclerosis || id:ieu-b-18	ieu-b-18	C	T	0.0626	0.5824	15	100064767	0.0136	4.17e-06	11344	TNFB_LTA	GCST90274840	0.00186421	21.1833	1.16962e-05	TRUE	5.26991e-05
rs2870238	4	77373079	T	C	0.0136933	0.0163394	0.402	115803	multiple sclerosis || id:ieu-b-18	ieu-b-18	T	C	0.0574	0.4869	4	77373079	0.0114	4.78e-07	14736	CCL23_CCL23	GCST90274767	0.00171747	25.3487	6.06498e-06	TRUE	8.2327e-06
rs28750249	4	23807061	G	T	-0.049171	0.0377729	0.193	115803	multiple sclerosis || id:ieu-b-18	ieu-b-18	G	T	0.118	0.945	4	23807061	0.0266	9.16e-06	14735	CXCL5_CXCL5	GCST90274782	0.00133374	19.6762	1.46332e-05	TRUE	0.000184318
rs2883991	2	53038599	T	C	0.0176434	0.0232327	0.4476	115803	multiple sclerosis || id:ieu-b-18	ieu-b-18	T	C	0.08	0.8477	2	53038599	0.0181	9.88e-06	11789	IL-20RA_IL20RA	GCST90274808	0.00165435	19.5321	4.98025e-06	TRUE	6.94144e-05
rs28846828	1	153082810	C	T	-0.0195906	0.0184609	0.2886	115803	multiple sclerosis || id:ieu-b-18	ieu-b-18	C	T	0.0765	0.4228	1	153082810	0.0154	6.78e-07	8817	IL-20RA_IL20RA	GCST90274808	0.00279092	24.6708	9.72463e-06	TRUE	6.68865e-06
rs28852438	7	6380998	G	A	0.00598207	0.0194903	0.758901	115803	multiple sclerosis || id:ieu-b-18	ieu-b-18	G	A	0.068	0.2897	7	6380998	0.0148	4.34e-06	11336	IL-17A_IL17A	GCST90274801	0.00185877	21.1066	8.13492e-07	TRUE	1.7751e-05
rs28929474	14	94844947	T	C	0.100705	0.0601525	0.0941001	115803	multiple sclerosis || id:ieu-b-18	ieu-b-18	T	C	0.2027	0.0203	14	94844947	0.0451	6.97e-06	14744	IL-10_IL10	GCST90274795	0.00136818	20.1974	2.42031e-05	TRUE	0.000243388
rs28929474	14	94844947	T	C	0.100705	0.0601525	0.0941001	115803	multiple sclerosis || id:ieu-b-18	ieu-b-18	T	C	0.2643	0.0204	14	94844947	0.0445	2.86e-09	14743	IL-18R1_IL18R1	GCST90274804	0.00238699	35.2708	2.42031e-05	TRUE	4.94064e-07
rs28929474	14	94844947	T	C	0.100705	0.0601525	0.0941001	115803	multiple sclerosis || id:ieu-b-18	ieu-b-18	T	C	0.6692	0.0205	14	94844947	0.044	3.08e-52	14735	TRAIL_TNFSF10	GCST90274843	0.0154558	231.285	2.42031e-05	TRUE	7.28822e-43
rs2904602	6	31474280	G	A	-0.0834903	0.0248285	0.000771898	115803	multiple sclerosis || id:ieu-b-18	ieu-b-18	G	A	0.625	0.1165	6	31451847	0.0196	1e-200	11791	TNFB_LTA	GCST90274840	0.0793912	1016.66	9.76374e-05	TRUE	4.65044e-184
rs2905095	9	135902793	T	C	0.0193867	0.0182082	0.287	115803	multiple sclerosis || id:ieu-b-18	ieu-b-18	T	C	0.0664	0.3078	9	135902793	0.0148	7.24e-06	11337	CCL23_CCL23	GCST90274767	0.00177233	20.125	9.78943e-06	TRUE	7.42941e-05
rs2906655	7	101569302	C	T	0.00429078	0.019182	0.823	115803	multiple sclerosis || id:ieu-b-18	ieu-b-18	C	T	0.0623	0.2503	7	101569302	0.0135	3.93e-06	14743	FGF-19_FGF19	GCST90274787	0.00144243	21.2936	4.32088e-07	TRUE	1.95633e-05
rs2926741	12	57098597	C	T	-0.0324199	0.016939	0.0556301	115803	multiple sclerosis || id:ieu-b-18	ieu-b-18	C	T	0.0704	0.3436	12	57098597	0.0126	2.31e-08	14296	MMP-1_MMP1	GCST90274826	0.00217893	31.2136	3.16316e-05	TRUE	3.57654e-06
rs2946493	8	12823671	T	C	0.031078	0.0233446	0.1831	115803	multiple sclerosis || id:ieu-b-18	ieu-b-18	T	C	0.0664	0.7902	8	12823671	0.0148	7.24e-06	14295	EN-RAGE_S100A12	GCST90274786	0.0014061	20.1257	1.53043e-05	TRUE	0.000150534
rs29630	5	171026588	C	T	-0.0242047	0.0212149	0.2539	115803	multiple sclerosis || id:ieu-b-18	ieu-b-18	C	T	0.074	0.2493	5	171026588	0.0159	3.25e-06	11343	NRTN_NRTN	GCST90274828	0.00190596	21.6567	1.12409e-05	TRUE	4.15034e-05
rs2975421	8	19490180	G	T	0.00521357	0.0236468	0.8255	115803	multiple sclerosis || id:ieu-b-18	ieu-b-18	G	T	0.078	0.8529	8	19490180	0.017	4.47e-06	14288	TRANCE_TNFSF11	GCST90274844	0.00147123	21.049	4.19772e-07	TRUE	2.09601e-05
rs2980888	8	126507308	C	T	-0.00601807	0.018171	0.7405	115803	multiple sclerosis || id:ieu-b-18	ieu-b-18	C	T	0.0683	0.2937	8	126507308	0.0126	5.94e-08	14735	SCF_KITLG	GCST90274833	0.00199015	29.3793	9.47205e-07	TRUE	5.97224e-07
rs2995998	9	96109349	C	T	-0.0062193	0.0163466	0.7036	115803	multiple sclerosis || id:ieu-b-18	ieu-b-18	C	T	0.0623	0.3561	9	96094846	0.0137	5.43e-06	11792	IL-5_IL5	GCST90274814	0.0017506	20.6758	1.25002e-06	TRUE	2.49999e-05
rs3001873	10	52449020	C	T	-0.120249	0.0528154	0.0227997	115803	multiple sclerosis || id:ieu-b-18	ieu-b-18	C	T	0.0852	0.1749	10	52449020	0.0185	4.12e-06	11330	ARTN_ARTN	GCST90274760	0.0018685	21.206	4.47621e-05	TRUE	0.000204093
rs3003450	1	17628383	T	G	0.00329457	0.0174678	0.8504	115803	multiple sclerosis || id:ieu-b-18	ieu-b-18	T	G	0.0632	0.6627	1	17628383	0.0137	3.97e-06	11762	ARTN_ARTN	GCST90274760	0.00180604	21.2774	3.07191e-07	TRUE	1.44955e-05
rs3010065	1	183830781	G	A	-0.0115332	0.0205746	0.5751	115803	multiple sclerosis || id:ieu-b-18	ieu-b-18	G	A	0.0644	0.7923	1	183830781	0.0145	8.94e-06	14724	IL-18R1_IL18R1	GCST90274804	0.00133791	19.7232	2.71346e-06	TRUE	6.50198e-05
rs3014874	1	153337943	G	A	-0.0132879	0.0192981	0.4911	115803	multiple sclerosis || id:ieu-b-18	ieu-b-18	G	A	0.1726	0.2623	1	153337943	0.0137	2.15e-36	14294	EN-RAGE_S100A12	GCST90274786	0.0109822	158.701	4.0942e-06	TRUE	2.73385e-31
rs3021477	1	158146946	C	T	0.0179381	0.0165665	0.2789	115803	multiple sclerosis || id:ieu-b-18	ieu-b-18	C	T	0.0534	0.4143	1	158146946	0.0119	7.21e-06	14730	uPA_PLAU	GCST90274847	0.00136519	20.134	1.01245e-05	TRUE	0.00011266
rs305897	6	39710570	T	C	0.0217345	0.0313334	0.4879	115803	multiple sclerosis || id:ieu-b-18	ieu-b-18	T	C	0.1185	0.0828	6	39710570	0.0249	1.95e-06	11341	FGF-5_FGF5	GCST90274790	0.00199306	22.6444	4.15499e-06	TRUE	1.47342e-05
rs3128517	9	90362040	C	T	-0.0204068	0.016537	0.2172	115803	multiple sclerosis || id:ieu-b-18	ieu-b-18	C	T	0.0775	0.4965	9	90362040	0.0118	5.11e-11	14295	Beta-NGF_NGF	GCST90274762	0.00300848	43.1299	1.31498e-05	TRUE	7.30504e-09
rs3130510	6	31154493	A	G	-0.0130852	0.0196608	0.5057	115803	multiple sclerosis || id:ieu-b-18	ieu-b-18	A	G	0.1155	0.2275	6	31154493	0.014	1.58e-16	14735	IL-12B_IL12B	GCST90274798	0.00459787	68.0533	3.82511e-06	TRUE	4.69377e-14
rs3131932	6	30940328	G	A	0.0449974	0.0170748	0.00840601	115803	multiple sclerosis || id:ieu-b-18	ieu-b-18	G	A	0.0928	0.4298	6	30940328	0.0131	1.4e-12	11792	TNFB_LTA	GCST90274840	0.00423762	50.1741	5.99688e-05	TRUE	2.81421e-09
rs3135932	11	117864063	G	A	-0.00737275	0.0272854	0.787	115803	multiple sclerosis || id:ieu-b-18	ieu-b-18	G	A	0.1597	0.823	11	117864063	0.0154	3.39e-25	14744	IL-10_IL10	GCST90274795	0.00724097	107.525	6.30501e-07	TRUE	4.31059e-22
rs3135932	11	117864063	G	A	-0.00737275	0.0272854	0.787	115803	multiple sclerosis || id:ieu-b-18	ieu-b-18	G	A	0.0844	0.8171	11	117864063	0.0168	5.07e-07	11793	IL-10RA_IL10RA	GCST90274796	0.00213557	25.2344	6.30501e-07	TRUE	2.58107e-06
rs3136676	17	32683289	A	G	0.0620354	0.040244	0.1232	115803	multiple sclerosis || id:ieu-b-18	ieu-b-18	A	G	0.3903	0.9384	17	32683289	0.0251	1.6e-54	14728	CCL13_CCL13	GCST90274824	0.0161523	241.763	2.0519e-05	TRUE	4.53774e-45
rs3181361	9	117667449	T	C	-0.115113	0.0662825	0.0824404	115803	multiple sclerosis || id:ieu-b-18	ieu-b-18	T	C	0.27	0.0163	9	117667449	0.0582	3.5e-06	11345	IL-22RA1_IL22RA1	GCST90274809	0.00189345	21.5182	2.60452e-05	TRUE	9.35546e-05
rs3183927	9	100684757	G	A	0.0308717	0.0168011	0.0661394	115803	multiple sclerosis || id:ieu-b-18	ieu-b-18	G	A	0.0619	0.6436	9	100684757	0.0121	3.13e-07	14725	CXCL5_CXCL5	GCST90274782	0.00177412	26.1669	2.91555e-05	TRUE	2.67457e-05
rs3184504	12	111884608	T	C	0.0684994	0.0165386	3.44604e-05	115803	multiple sclerosis || id:ieu-b-18	ieu-b-18	T	C	0.1008	0.4744	12	111884608	0.013	8.92e-15	11784	CXCL9_CXCL9	GCST90274784	0.00507612	60.1119	0.000148115	TRUE	9.27505e-10
rs3184504	12	111884608	T	C	0.0684994	0.0165386	3.44604e-05	115803	multiple sclerosis || id:ieu-b-18	ieu-b-18	T	C	0.0679	0.4766	12	111884608	0.0131	2.18e-07	11793	CXCL6_CXCL6	GCST90274783	0.00227292	26.8611	0.000148115	TRUE	0.000236522
rs3184504	12	111884608	T	C	0.0684994	0.0165386	3.44604e-05	115803	multiple sclerosis || id:ieu-b-18	ieu-b-18	T	C	0.1332	0.4766	12	111884608	0.0131	2.76e-24	11785	IL-12B_IL12B	GCST90274798	0.00869647	103.369	0.000148115	TRUE	3.99229e-17
rs3184504	12	111884608	T	C	0.0684994	0.0165386	3.44604e-05	115803	multiple sclerosis || id:ieu-b-18	ieu-b-18	T	C	0.0681	0.476	12	111884608	0.013	1.62e-07	11784	TNFRSF9_TNFRSF9	GCST90274841	0.0023233	27.4368	0.000148115	TRUE	0.000191775
rs3184504	12	111884608	T	C	0.0684994	0.0165386	3.44604e-05	115803	multiple sclerosis || id:ieu-b-18	ieu-b-18	T	C	0.097	0.4758	12	111884608	0.013	8.55e-14	11783	SLAMF1_SLAMF1	GCST90274835	0.00470277	55.6651	0.000148115	TRUE	5.10483e-09
rs3184504	12	111884608	T	C	0.0684994	0.0165386	3.44604e-05	115803	multiple sclerosis || id:ieu-b-18	ieu-b-18	T	C	0.1236	0.4764	12	111884608	0.0132	7.7e-21	11785	CXCL11_CXCL11	GCST90274781	0.00738483	87.6628	0.000148115	TRUE	2.00916e-14
rs3184504	12	111884608	T	C	0.0684994	0.0165386	3.44604e-05	115803	multiple sclerosis || id:ieu-b-18	ieu-b-18	T	C	0.1138	0.4756	12	111884608	0.0131	3.72e-18	11793	CXCL10_CXCL10	GCST90274780	0.00635839	75.4516	0.000148115	TRUE	2.43335e-12
rs3184504	12	111884608	T	C	0.0684994	0.0165386	3.44604e-05	115803	multiple sclerosis || id:ieu-b-18	ieu-b-18	T	C	0.116	0.4764	12	111884608	0.0128	1.27e-19	11784	CD244_CD244	GCST90274771	0.00692129	82.115	0.000148115	TRUE	1.78091e-13
rs3184504	12	111884608	T	C	0.0684994	0.0165386	3.44604e-05	115803	multiple sclerosis || id:ieu-b-18	ieu-b-18	T	C	0.1427	0.4764	12	111884608	0.0128	7.29e-29	11784	CD5_CD5	GCST90274773	0.0104371	124.267	0.000148115	TRUE	9.38635e-21
rs3218587	6	111688927	A	G	-0.0311811	0.0286475	0.2764	115803	multiple sclerosis || id:ieu-b-18	ieu-b-18	A	G	0.1364	0.0429	6	111688927	0.0294	3.49e-06	14744	NT-3_NTF3	GCST90274829	0.00145776	21.5216	1.02304e-05	TRUE	6.27036e-05
rs329079	3	168233747	C	A	-0.00974735	0.0291861	0.738401	115803	multiple sclerosis || id:ieu-b-18	ieu-b-18	C	A	0.0914	0.094	3	168233747	0.0201	5.43e-06	14736	TRANCE_TNFSF11	GCST90274844	0.00140124	20.6748	9.63182e-07	TRUE	3.05503e-05
rs32923	5	141116062	G	A	-0.00239712	0.018905	0.8991	115803	multiple sclerosis || id:ieu-b-18	ieu-b-18	G	A	0.0588	0.7435	5	141116062	0.0131	7.17e-06	14732	TWEAK_TNFSF12	GCST90274846	0.0013657	20.1443	1.3884e-07	TRUE	2.86754e-05
rs332426	19	6801966	A	G	-0.0182328	0.0284018	0.5209	115803	multiple sclerosis || id:ieu-b-18	ieu-b-18	A	G	0.112	0.0899	19	6801966	0.0238	2.53e-06	11789	LIF_LIF	GCST90274819	0.00187495	22.1416	3.55878e-06	TRUE	1.81777e-05
rs333947	1	110470764	G	A	-0.0280042	0.0227332	0.218	115803	multiple sclerosis || id:ieu-b-18	ieu-b-18	G	A	0.0785	0.1578	1	110470764	0.0166	2.26e-06	14286	uPA_PLAU	GCST90274847	0.00156291	22.3595	1.31041e-05	TRUE	5.07958e-05
rs33921462	5	176814656	G	A	-0.0580529	0.0192639	0.00258202	115803	multiple sclerosis || id:ieu-b-18	ieu-b-18	G	A	0.0653	0.2766	5	176814656	0.0135	1.32e-06	14287	FGF-23_FGF23	GCST90274789	0.00163496	23.3937	7.84175e-05	TRUE	0.000366026
rs33998516	1	96622380	C	A	0.0326265	0.0251367	0.1943	115803	multiple sclerosis || id:ieu-b-18	ieu-b-18	C	A	0.0802	0.7781	1	96622380	0.0164	1.01e-06	11336	IL-17A_IL17A	GCST90274801	0.00210516	23.9103	1.45481e-05	TRUE	1.89083e-05
rs34007466	4	16165036	G	A	-0.131704	0.173465	0.4477	115803	multiple sclerosis || id:ieu-b-18	ieu-b-18	G	A	0.2684	0.0153	4	16165036	0.05	7.96e-08	14733	TGF-alpha_TGFA	GCST90274838	0.00195202	28.8115	4.97806e-06	TRUE	1.59589e-06
rs34027772	3	43423959	T	C	0.0805595	0.0623585	0.1964	115803	multiple sclerosis || id:ieu-b-18	ieu-b-18	T	C	0.0757	0.2607	3	43423959	0.0143	1.2e-07	12403	CDCP1_CDCP1	GCST90274775	0.00225431	28.0188	1.4412e-05	TRUE	3.71171e-06
rs34080302	14	89402542	T	G	-0.016231	0.0202446	0.4227	115803	multiple sclerosis || id:ieu-b-18	ieu-b-18	T	G	0.0605	0.715	14	89402542	0.0131	3.87e-06	14296	CXCL6_CXCL6	GCST90274783	0.00148973	21.3259	5.55082e-06	TRUE	4.31462e-05
rs34169305	3	141071293	T	C	-0.0565694	0.0174962	0.001224	115803	multiple sclerosis || id:ieu-b-18	ieu-b-18	T	C	0.0561	0.3099	3	141071293	0.0126	8.49e-06	14722	IL-12B_IL12B	GCST90274798	0.00134472	19.821	9.0266e-05	TRUE	0.0018919
rs34172193	6	112451601	G	A	0.345503	0.615391	0.5745	115803	multiple sclerosis || id:ieu-b-18	ieu-b-18	G	A	0.2175	0.02	6	112451601	0.0488	8.31e-06	10918	IL-20_IL20	GCST90274807	0.00181613	19.8609	2.722e-06	TRUE	4.23931e-05
rs34174304	20	51193977	A	G	-0.0591133	0.0212957	0.00550605	115803	multiple sclerosis || id:ieu-b-18	ieu-b-18	A	G	0.073	0.8157	20	51193977	0.0149	9.62e-07	14725	IL-18R1_IL18R1	GCST90274804	0.00162746	24.0002	6.65343e-05	TRUE	0.000232508
rs34202150	16	24019294	T	C	0.0208805	0.0253816	0.4107	115803	multiple sclerosis || id:ieu-b-18	ieu-b-18	T	C	0.08	0.8698	16	24019294	0.0181	9.88e-06	14288	CCL13_CCL13	GCST90274824	0.00136539	19.5327	5.84425e-06	TRUE	9.77324e-05
rs34219417	1	38949303	T	C	-0.0378057	0.0384113	0.325	115803	multiple sclerosis || id:ieu-b-18	ieu-b-18	T	C	0.0992	0.8959	1	38949303	0.0217	4.84e-06	14286	HGF_HGF	GCST90274793	0.00146069	20.895	8.36528e-06	TRUE	6.73306e-05
rs34221978	1	22143382	A	G	0.057947	0.0537615	0.2811	115803	multiple sclerosis || id:ieu-b-18	ieu-b-18	A	G	0.167	0.0349	1	22143382	0.0344	1.21e-06	14734	TRANCE_TNFSF11	GCST90274844	0.00159699	23.5644	1.00323e-05	TRUE	2.56793e-05
rs34246740	11	36198233	C	T	0.0446836	0.0205643	0.02979	115803	multiple sclerosis || id:ieu-b-18	ieu-b-18	C	T	0.0721	0.2619	11	36198233	0.0156	3.8e-06	11344	IL-2RB_IL2RB	GCST90274811	0.00187948	21.3572	4.07698e-05	TRUE	0.00016996
rs34292320	13	43553825	C	T	-0.023371	0.0183908	0.2038	115803	multiple sclerosis || id:ieu-b-18	ieu-b-18	C	T	0.0684	0.2742	13	43553825	0.0134	3.32e-07	14285	CCL2_CCL2	GCST90274821	0.00182067	26.052	1.39455e-05	TRUE	1.1176e-05
rs34333927	5	9342797	A	G	0.0275768	0.0336867	0.413	115803	multiple sclerosis || id:ieu-b-18	ieu-b-18	A	G	0.0658	0.2237	5	9342797	0.0147	7.6e-06	14741	IL-18R1_IL18R1	GCST90274804	0.00135738	20.0336	5.78703e-06	TRUE	8.16544e-05
rs34361138	6	41174793	A	G	-0.0100493	0.0163061	0.5377	115803	multiple sclerosis || id:ieu-b-18	ieu-b-18	A	G	0.0532	0.5488	6	41174158	0.0113	2.5e-06	14732	IL10RB_IL10RB	GCST90274797	0.00150228	22.1619	3.27988e-06	TRUE	2.38087e-05
rs34387740	9	136375396	A	G	0.00826574	0.0479724	0.8632	115803	multiple sclerosis || id:ieu-b-18	ieu-b-18	A	G	0.0845	0.1751	9	136375396	0.019	8.69e-06	11345	MMP-10_MMP10	GCST90274827	0.00174038	19.7756	2.56371e-07	TRUE	2.77592e-05
rs344560	19	6665020	C	T	0.0418135	0.0366873	0.2544	115803	multiple sclerosis || id:ieu-b-18	ieu-b-18	C	T	0.4894	0.0625	19	6665020	0.0273	7.29e-72	11793	TNFSF14_TNFSF14	GCST90274842	0.0265278	321.314	1.12172e-05	TRUE	2.87057e-62
rs34519991	18	12258051	T	C	0.00876151	0.0173222	0.612999	115803	multiple sclerosis || id:ieu-b-18	ieu-b-18	T	C	0.0555	0.5073	18	12258051	0.012	3.75e-06	14296	IL-8_IL8	GCST90274817	0.00149403	21.3876	2.20922e-06	TRUE	2.73663e-05
rs34520165	12	119526244	T	C	0.016536	0.0183879	0.3685	115803	multiple sclerosis || id:ieu-b-18	ieu-b-18	T	C	0.055	0.4114	12	119526244	0.0122	6.54e-06	14727	CCL25_CCL25	GCST90274768	0.00137814	20.3211	6.98363e-06	TRUE	8.05141e-05
rs34536806	11	95274487	T	G	-0.0799094	0.0328719	0.0150598	115803	multiple sclerosis || id:ieu-b-18	ieu-b-18	T	G	0.0989	0.9023	11	95274487	0.021	2.48e-06	14288	LAP TGF-beta-1_TGFB1	GCST90274818	0.00154992	22.1765	5.10284e-05	TRUE	0.00027663
rs34536806	11	95274487	T	G	-0.0799094	0.0328719	0.0150598	115803	multiple sclerosis || id:ieu-b-18	ieu-b-18	T	G	0.0992	0.9024	11	95274487	0.0208	1.85e-06	14296	VEGF_A_VEGFA	GCST90274848	0.00158852	22.7424	5.10284e-05	TRUE	0.000222322
rs34536806	11	95274487	T	G	-0.0799094	0.0328719	0.0150598	115803	multiple sclerosis || id:ieu-b-18	ieu-b-18	T	G	0.1017	0.9023	11	95274487	0.0208	1.01e-06	14286	CCL11_CCL11	GCST90274764	0.00167062	23.9031	5.10284e-05	TRUE	0.000141278
rs34551523	5	146629145	A	G	-0.064851	0.0601669	0.2811	115803	multiple sclerosis || id:ieu-b-18	ieu-b-18	A	G	0.1704	0.0295	5	146629145	0.0348	9.75e-07	14730	FGF-23_FGF23	GCST90274789	0.00162507	23.973	1.00323e-05	TRUE	2.15409e-05
rs34557923	10	67955765	T	G	-0.15059	0.108434	0.1649	115803	multiple sclerosis || id:ieu-b-18	ieu-b-18	T	G	0.2446	0.9819	10	67955765	0.0517	2.23e-06	10913	IL-17A_IL17A	GCST90274801	0.00204691	22.3796	1.66549e-05	TRUE	3.90205e-05
rs34559191	19	16434937	T	C	-0.0808847	0.0198306	4.52699e-05	115803	multiple sclerosis || id:ieu-b-18	ieu-b-18	T	C	0.0607	0.3088	19	16434937	0.0124	9.82e-07	13675	Beta-NGF_NGF	GCST90274762	0.00174923	23.9591	0.000143644	TRUE	0.000959175
rs34639000	5	95530542	A	G	-0.0206846	0.0187285	0.2694	115803	multiple sclerosis || id:ieu-b-18	ieu-b-18	A	G	0.0765	0.7289	5	95530542	0.0147	1.95e-07	11773	IL-5_IL5	GCST90274814	0.00229511	27.0779	1.05335e-05	TRUE	3.83372e-06
rs34658335	7	10535996	T	C	-0.0670977	0.0582912	0.2497	115803	multiple sclerosis || id:ieu-b-18	ieu-b-18	T	C	0.1163	0.0793	7	10535996	0.0261	8.35e-06	11345	IFN-gamma_IFNG	GCST90274794	0.00174709	19.8519	1.14417e-05	TRUE	9.34697e-05
rs34674345	15	63787216	C	T	0.411584	0.602044	0.4942	115803	multiple sclerosis || id:ieu-b-18	ieu-b-18	C	T	0.2243	0.9814	15	63787216	0.0503	8.22e-06	14286	CSF-1_CSF1	GCST90274776	0.00138998	19.8821	4.03596e-06	TRUE	6.90983e-05
rs34729167	6	162943133	T	C	-0.0251803	0.0258601	0.3302	115803	multiple sclerosis || id:ieu-b-18	ieu-b-18	T	C	0.0801	0.136	6	162943133	0.0179	7.65e-06	14288	CCL20_CCL20	GCST90274766	0.00139952	20.0216	8.18739e-06	TRUE	9.70213e-05
rs34755276	19	57755822	A	G	-0.0121738	0.0171733	0.4784	115803	multiple sclerosis || id:ieu-b-18	ieu-b-18	A	G	0.0587	0.3475	19	57755822	0.0131	7.43e-06	12403	CD40_CD40	GCST90274772	0.00161623	20.0754	4.33941e-06	TRUE	5.42376e-05
rs34790908	17	7451110	T	C	-0.0504079	0.0189469	0.00780297	115803	multiple sclerosis || id:ieu-b-18	ieu-b-18	T	C	0.211	0.2563	17	7451110	0.0129	3.9e-60	14732	TWEAK_TNFSF12	GCST90274846	0.0178364	267.502	6.11198e-05	TRUE	2.02719e-47
rs34791102	9	35612978	A	G	0.0672088	0.0361494	0.0629999	115803	multiple sclerosis || id:ieu-b-18	ieu-b-18	A	G	0.1238	0.0534	9	35612978	0.0265	2.99e-06	14735	CCL19_CCL19	GCST90274765	0.00147896	21.8218	2.98487e-05	TRUE	0.000160612
rs34813411	4	183543315	C	T	-0.0410304	0.0518553	0.4288	115803	multiple sclerosis || id:ieu-b-18	ieu-b-18	C	T	0.1619	0.0373	4	183543315	0.0339	1.79e-06	14717	SCF_KITLG	GCST90274833	0.0015474	22.8053	5.40643e-06	TRUE	2.32385e-05
rs34826779	8	106570964	T	G	0.00752827	0.0188875	0.6902	115803	multiple sclerosis || id:ieu-b-18	ieu-b-18	T	G	0.063	0.248	8	106570964	0.0138	4.99e-06	14287	CD244_CD244	GCST90274771	0.00145663	20.8383	1.37192e-06	TRUE	2.99679e-05
rs349853	4	132813569	A	G	-0.0246926	0.0406847	0.5439	115803	multiple sclerosis || id:ieu-b-18	ieu-b-18	A	G	0.0815	0.1816	4	132813569	0.0182	7.53e-06	12412	VEGF_A_VEGFA	GCST90274848	0.00161298	20.0494	3.18096e-06	TRUE	4.79659e-05
rs34992551	7	16406570	C	T	0.0427721	0.0387515	0.2697	115803	multiple sclerosis || id:ieu-b-18	ieu-b-18	C	T	0.0931	0.1103	7	16406570	0.0199	2.89e-06	14734	LAP TGF-beta-1_TGFB1	GCST90274818	0.0014833	21.8844	1.05203e-05	TRUE	5.47948e-05
rs35021151	3	58414784	G	A	-0.0169427	0.0661655	0.7979	115803	multiple sclerosis || id:ieu-b-18	ieu-b-18	G	A	0.1646	0.0317	3	58414784	0.0342	1.49e-06	14735	IL-18R1_IL18R1	GCST90274804	0.00156955	23.1605	5.66226e-07	TRUE	8.76994e-06
rs35026817	3	70136592	T	G	-0.0456252	0.0175869	0.00947894	115803	multiple sclerosis || id:ieu-b-18	ieu-b-18	T	G	0.0633	0.3327	3	70136592	0.0122	2.12e-07	14740	CX3CL1_CX3CL1	GCST90274778	0.00182305	26.9171	5.81157e-05	TRUE	5.98928e-05
rs35032874	2	230309360	T	G	0.0178585	0.0211159	0.3977	115803	multiple sclerosis || id:ieu-b-18	ieu-b-18	T	G	0.132	0.7027	2	230309360	0.0132	1.52e-23	14287	DNER_DNER	GCST90274785	0.00695072	99.986	6.17669e-06	TRUE	6.08572e-20
rs35055143	1	227474665	C	A	-0.0148091	0.0168512	0.3795	115803	multiple sclerosis || id:ieu-b-18	ieu-b-18	C	A	0.0668	0.6196	1	227472665	0.0151	9.7e-06	9452	TNFRSF9_TNFRSF9	GCST90274841	0.00206622	19.5662	6.6693e-06	TRUE	6.06733e-05
rs35086654	2	173467755	C	T	-0.237877	0.236744	0.315	115803	multiple sclerosis || id:ieu-b-18	ieu-b-18	C	T	0.2416	0.017	2	173467755	0.0517	2.97e-06	13800	CD6_CD6	GCST90274774	0.00157996	21.8348	8.71828e-06	TRUE	4.35339e-05
rs35107184	2	113834835	T	G	-0.0401818	0.0163625	0.0140602	115803	multiple sclerosis || id:ieu-b-18	ieu-b-18	T	G	0.0586	0.4047	2	113834459	0.013	6.55e-06	11759	DNER_DNER	GCST90274785	0.001725	20.3158	5.20744e-05	TRUE	0.000388675
rs35176543	11	17556914	T	G	-0.0202927	0.0290077	0.4842	115803	multiple sclerosis || id:ieu-b-18	ieu-b-18	T	G	0.0894	0.0924	11	17556914	0.0201	8.68e-06	14286	CDCP1_CDCP1	GCST90274775	0.00138284	19.7798	4.22609e-06	TRUE	7.39304e-05
rs35271532	18	72388527	G	A	0.168983	0.109741	0.1236	115803	multiple sclerosis || id:ieu-b-18	ieu-b-18	G	A	0.1486	0.0449	18	72388527	0.0324	4.51e-06	14286	SLAMF1_SLAMF1	GCST90274835	0.00147027	21.0323	2.04751e-05	TRUE	0.000135876
rs35340580	16	1526820	G	A	-0.051188	0.0409594	0.2114	115803	multiple sclerosis || id:ieu-b-18	ieu-b-18	G	A	0.1383	0.0449	16	1526820	0.0303	5.01e-06	13653	FIt3L_FLT3LG	GCST90274791	0.00152359	20.8303	1.34869e-05	TRUE	9.24406e-05
rs35441559	18	73432128	C	A	-0.0305292	0.162857	0.8513	115803	multiple sclerosis || id:ieu-b-18	ieu-b-18	C	A	0.2484	0.9868	18	73432128	0.0553	7.06e-06	14740	IL-6_IL6	GCST90274815	0.00136698	20.1741	3.03463e-07	TRUE	3.09535e-05
rs35478654	3	58453757	C	T	-0.020611	0.0587679	0.7258	115803	multiple sclerosis || id:ieu-b-18	ieu-b-18	C	T	0.148	0.0367	3	58453757	0.0312	2.1e-06	14725	CDCP1_CDCP1	GCST90274775	0.00152579	22.4986	1.0622e-06	TRUE	1.36956e-05
rs35495214	11	112433719	T	C	-0.0128175	0.055762	0.8182	115803	multiple sclerosis || id:ieu-b-18	ieu-b-18	T	C	0.1374	0.0465	11	112433719	0.0291	2.34e-06	14735	IL-18_IL18	GCST90274803	0.00151071	22.2909	4.56265e-07	TRUE	1.2514e-05
rs35496173	17	52896367	G	T	0.0156214	0.0169278	0.3561	115803	multiple sclerosis || id:ieu-b-18	ieu-b-18	G	T	0.0561	0.4039	17	52896367	0.0122	4.26e-06	14285	TGF-alpha_TGFA	GCST90274838	0.00147803	21.142	7.354e-06	TRUE	5.54715e-05
rs35508685	2	213241261	T	C	-0.0529789	0.0458023	0.2474	115803	multiple sclerosis || id:ieu-b-18	ieu-b-18	T	C	0.1688	0.9672	2	213241261	0.0373	6.03e-06	11782	IL-20_IL20	GCST90274807	0.00173522	20.4764	1.15535e-05	TRUE	7.55038e-05
rs35543857	12	105757994	G	A	0.0145047	0.0479762	0.7624	115803	multiple sclerosis || id:ieu-b-18	ieu-b-18	G	A	0.1138	0.9282	12	105757994	0.0244	3.1e-06	14286	CCL11_CCL11	GCST90274764	0.00152031	21.7492	7.8932e-07	TRUE	1.71814e-05
rs356283	1	80975190	T	G	-0.00631993	0.0170944	0.7116	115803	multiple sclerosis || id:ieu-b-18	ieu-b-18	T	G	0.0588	0.6475	1	80975190	0.0123	1.75e-06	14730	4EBP1_EIF4EBP1	GCST90274758	0.00154906	22.85	1.18033e-06	TRUE	1.20363e-05
rs35656694	16	52034740	A	C	-0.0321101	0.0310262	0.3007	115803	multiple sclerosis || id:ieu-b-18	ieu-b-18	A	C	0.0746	0.851	16	52032393	0.0165	6.15e-06	14744	IL-18_IL18	GCST90274803	0.0013845	20.4386	9.24932e-06	TRUE	9.26401e-05
rs35728689	3	46390228	A	G	0.0504515	0.0312473	0.1064	115803	multiple sclerosis || id:ieu-b-18	ieu-b-18	A	G	0.3004	0.0959	3	46390228	0.0198	5.44e-52	14732	CCL2_CCL2	GCST90274821	0.0153842	230.15	2.25113e-05	TRUE	8.92677e-43
rs35739738	17	1023740	C	T	-0.056782	0.053886	0.292	115803	multiple sclerosis || id:ieu-b-18	ieu-b-18	C	T	0.0955	0.0848	17	1023740	0.0216	9.81e-06	14721	uPA_PLAU	GCST90274847	0.00132613	19.5452	9.58855e-06	TRUE	0.000139328
rs35740453	17	1490782	G	A	0.00110061	0.0420122	0.9791	115803	multiple sclerosis || id:ieu-b-18	ieu-b-18	G	A	0.0718	0.7373	17	1490782	0.0154	3.13e-06	13224	hGDNF_GDNF	GCST90274792	0.00164109	21.7341	5.92657e-09	TRUE	1.04857e-05
rs35833676	21	32961256	T	C	0.0167393	0.0224653	0.4562	115803	multiple sclerosis || id:ieu-b-18	ieu-b-18	T	C	0.0804	0.1452	21	32961256	0.0166	1.28e-06	14732	CCL20_CCL20	GCST90274766	0.0015898	23.4551	4.79442e-06	TRUE	1.63284e-05
rs35836706	9	84435749	A	G	-0.0837895	0.0616629	0.1742	115803	multiple sclerosis || id:ieu-b-18	ieu-b-18	A	G	0.2151	0.0203	9	84435749	0.0456	2.39e-06	14734	FGF-19_FGF19	GCST90274787	0.00150791	22.2481	1.59445e-05	TRUE	6.75039e-05
rs35864161	17	66365155	G	T	0.0513986	0.0864834	0.5523	115803	multiple sclerosis || id:ieu-b-18	ieu-b-18	G	T	0.1269	0.9543	17	66365155	0.0284	7.88e-06	14735	CD40_CD40	GCST90274772	0.00135316	19.9631	3.05017e-06	TRUE	6.1345e-05
rs35904471	17	76944702	T	C	-0.0350775	0.0280313	0.2108	115803	multiple sclerosis || id:ieu-b-18	ieu-b-18	T	C	0.0761	0.2662	17	76944702	0.0165	3.99e-06	11337	CCL8_CCL8	GCST90274822	0.00187279	21.2679	1.35224e-05	TRUE	5.66979e-05
rs35936034	4	71466227	T	C	0.00230265	0.0255182	0.9281	115803	multiple sclerosis || id:ieu-b-18	ieu-b-18	T	C	0.0628	0.2106	4	71466227	0.0142	9.75e-06	14718	CST5_CST5	GCST90274777	0.00132714	19.5562	7.03143e-08	TRUE	3.56309e-05
rs36006983	16	77431739	C	T	0.0318003	0.0184458	0.0847091	115803	multiple sclerosis || id:ieu-b-18	ieu-b-18	C	T	0.0728	0.7384	16	77431739	0.0153	1.95e-06	11341	IL-2_IL2	GCST90274806	0.00199234	22.6362	2.56652e-05	TRUE	5.71896e-05
rs36038515	3	8912627	A	G	-0.0539198	0.023776	0.02334	115803	multiple sclerosis || id:ieu-b-18	ieu-b-18	A	G	0.0892	0.1389	3	8912627	0.0197	5.96e-06	11344	IL-13_IL13	GCST90274799	0.00180404	20.4984	4.44107e-05	TRUE	0.000270449
rs36046025	10	124936058	G	A	0.0366212	0.041996	0.3832	115803	multiple sclerosis || id:ieu-b-18	ieu-b-18	G	A	0.1223	0.0756	10	124936058	0.0268	5.03e-06	11345	TSLP_TSLP	GCST90274845	0.00183224	20.8212	6.5665e-06	TRUE	4.26237e-05
rs36067349	15	23001299	T	C	-0.0379096	0.020897	0.0696594	115803	multiple sclerosis || id:ieu-b-18	ieu-b-18	T	C	0.0666	0.8038	15	23001299	0.015	9e-06	14294	CX3CL1_CX3CL1	GCST90274778	0.00137725	19.7108	2.84188e-05	TRUE	0.000335325
rs36107074	11	11427220	C	T	0.00601807	0.0203196	0.7671	115803	multiple sclerosis || id:ieu-b-18	ieu-b-18	C	T	0.0706	0.2438	11	11427220	0.0159	8.99e-06	11343	IL-13_IL13	GCST90274799	0.00173513	19.7124	7.57481e-07	TRUE	3.36317e-05
rs367364	6	32019946	C	T	0.0658193	0.0271238	0.0152398	115803	multiple sclerosis || id:ieu-b-18	ieu-b-18	C	T	0.0828	0.1538	6	32019946	0.016	2.28e-07	14730	CD5_CD5	GCST90274773	0.0018148	26.777	5.08477e-05	TRUE	4.96507e-05
rs368022534	11	102617227	A	G	0.0680324	0.0423165	0.1079	115803	multiple sclerosis || id:ieu-b-18	ieu-b-18	A	G	0.1686	0.9563	11	102612924	0.0371	5.51e-06	9256	CXCL9_CXCL9	GCST90274784	0.00222626	20.6478	2.23198e-05	TRUE	8.37303e-05
rs368215473	22	18025719	A	G	-0.0204887	0.029517	0.4876	115803	multiple sclerosis || id:ieu-b-18	ieu-b-18	A	G	0.1228	0.0941	22	18002038	0.0257	1.77e-06	9397	FGF-23_FGF23	GCST90274789	0.00242375	22.8264	4.16074e-06	TRUE	1.06905e-05
rs369913010	12	131977971	C	T	-0.0355236	0.0476856	0.4563	115803	multiple sclerosis || id:ieu-b-18	ieu-b-18	C	T	0.2141	0.0264	12	131925456	0.0484	9.71e-06	9246	IL-22RA1_IL22RA1	GCST90274809	0.00211189	19.5636	4.79231e-06	TRUE	5.0739e-05
rs371539	11	131406108	T	G	0.0135083	0.0213075	0.5261	115803	multiple sclerosis || id:ieu-b-18	ieu-b-18	T	G	0.0797	0.8324	11	131406108	0.0177	6.71e-06	11775	IL-4_IL4	GCST90274813	0.00171895	20.272	3.47074e-06	TRUE	4.20921e-05
rs3732378	3	39307162	A	G	0.0108587	0.0219872	0.6214	115803	multiple sclerosis || id:ieu-b-18	ieu-b-18	A	G	0.0941	0.1671	3	39307162	0.0154	9.94e-10	14740	CX3CL1_CX3CL1	GCST90274778	0.00252663	37.3318	2.10621e-06	TRUE	2.32096e-08
rs3733402	4	187158034	G	A	-0.0217615	0.0162792	0.1813	115803	multiple sclerosis || id:ieu-b-18	ieu-b-18	G	A	0.1305	0.5102	4	187158034	0.0116	2.32e-29	14736	4EBP1_EIF4EBP1	GCST90274758	0.00851552	126.545	1.54309e-05	TRUE	4.032e-24
rs3742926	14	33014869	C	T	0.0137056	0.0276723	0.6204	115803	multiple sclerosis || id:ieu-b-18	ieu-b-18	C	T	0.0912	0.0978	14	33014869	0.0196	3.27e-06	14744	MMP-10_MMP10	GCST90274827	0.00146631	21.648	2.11832e-06	TRUE	2.50304e-05
rs374309	19	22332298	A	G	-0.0295318	0.0247665	0.2331	115803	multiple sclerosis || id:ieu-b-18	ieu-b-18	A	G	0.0786	0.8629	19	22332298	0.0174	6.27e-06	14286	FIt3L_FLT3LG	GCST90274791	0.00142632	20.4026	1.22781e-05	TRUE	0.000110879
rs3745163	19	17337555	A	C	-0.0264472	0.0216797	0.2225	115803	multiple sclerosis || id:ieu-b-18	ieu-b-18	A	C	0.0674	0.2299	19	17337555	0.0145	3.35e-06	13669	SLAMF1_SLAMF1	GCST90274835	0.0015782	21.6033	1.28509e-05	TRUE	6.38451e-05
rs374784992	4	119616562	A	G	0.0795503	0.117229	0.4974	115803	multiple sclerosis || id:ieu-b-18	ieu-b-18	A	G	0.1333	0.9401	4	119585039	0.0298	7.71e-06	11768	CXCL6_CXCL6	GCST90274783	0.00169741	20.0057	3.97649e-06	TRUE	5.03358e-05
rs374784992	4	119616562	A	G	0.0795503	0.117229	0.4974	115803	multiple sclerosis || id:ieu-b-18	ieu-b-18	A	G	0.1335	0.9401	4	119585039	0.0298	7.47e-06	11760	CCL19_CCL19	GCST90274765	0.00170366	20.0658	3.97649e-06	TRUE	4.8937e-05
rs374784992	4	119616562	A	G	0.0795503	0.117229	0.4974	115803	multiple sclerosis || id:ieu-b-18	ieu-b-18	A	G	0.1349	0.9402	4	119585039	0.0297	5.57e-06	11760	CXCL11_CXCL11	GCST90274781	0.00175123	20.6271	3.97649e-06	TRUE	3.79082e-05
rs3769274	2	173757986	A	G	-0.00934352	0.0226081	0.679401	115803	multiple sclerosis || id:ieu-b-18	ieu-b-18	A	G	0.0771	0.8403	2	173757986	0.0162	1.94e-06	14742	IL-10_IL10	GCST90274795	0.00153411	22.6475	1.47496e-06	TRUE	1.41153e-05
rs3777726	6	167359279	C	T	-0.0191161	0.018632	0.3049	115803	multiple sclerosis || id:ieu-b-18	ieu-b-18	C	T	0.075	0.2995	6	167359279	0.0165	5.48e-06	9461	IL-10RA_IL10RA	GCST90274796	0.00217907	20.6568	9.08999e-06	TRUE	4.38364e-05
rs3788463	22	32978251	G	T	0.00915794	0.0184692	0.62	115803	multiple sclerosis || id:ieu-b-18	ieu-b-18	G	T	0.06	0.2743	22	32978251	0.0133	6.44e-06	14288	SIRT2_SIRT2	GCST90274834	0.00142236	20.3488	2.12318e-06	TRUE	4.30243e-05
rs3792790	5	150442171	A	C	-0.0010994	0.0172899	0.9493	115803	multiple sclerosis || id:ieu-b-18	ieu-b-18	A	C	0.0551	0.4736	5	150442171	0.012	4.4e-06	14288	CCL19_CCL19	GCST90274765	0.00147343	21.0805	3.49152e-08	TRUE	1.63525e-05
rs3801000	7	50811081	A	G	-0.0455468	0.0184239	0.0134301	115803	multiple sclerosis || id:ieu-b-18	ieu-b-18	A	G	0.0686	0.2872	7	50811081	0.013	1.31e-07	14288	TRANCE_TNFSF11	GCST90274844	0.00194511	27.842	5.27737e-05	TRUE	3.21875e-05
rs3802266	8	123985708	A	G	-0.0147076	0.0168733	0.3834	115803	multiple sclerosis || id:ieu-b-18	ieu-b-18	A	G	0.0555	0.5633	8	123985708	0.0118	2.56e-06	14740	EN-RAGE_S100A12	GCST90274786	0.00149856	22.1189	6.56098e-06	TRUE	3.54157e-05
rs3821473	3	59625877	G	A	0.00019998	0.0234646	0.9932	115803	multiple sclerosis || id:ieu-b-18	ieu-b-18	G	A	0.0622	0.2327	3	59625877	0.0136	4.8e-06	14736	TWEAK_TNFSF12	GCST90274846	0.00141745	20.9143	6.27241e-10	TRUE	1.68211e-05
rs3822030	4	987343	T	G	-0.0536118	0.0172087	0.001837	115803	multiple sclerosis || id:ieu-b-18	ieu-b-18	T	G	0.0751	0.5622	4	987343	0.0166	6.07e-06	7424	IL-12B_IL12B	GCST90274798	0.00274935	20.4619	8.38062e-05	TRUE	0.000296519
rs3823797	7	77694740	G	A	-0.022935	0.0190289	0.2281	115803	multiple sclerosis || id:ieu-b-18	ieu-b-18	G	A	0.058	0.7423	7	77694740	0.0128	5.86e-06	14732	CCL28_CCL28	GCST90274769	0.00139178	20.5294	1.25445e-05	TRUE	0.000112624
rs3827385	22	44388817	C	T	-0.0141987	0.0209776	0.4985	115803	multiple sclerosis || id:ieu-b-18	ieu-b-18	C	T	0.0661	0.8065	22	44388817	0.0146	5.97e-06	14727	uPA_PLAU	GCST90274847	0.00138989	20.4945	3.95614e-06	TRUE	5.44527e-05
rs3828139	1	44253015	T	C	-0.0101514	0.0162117	0.5312	115803	multiple sclerosis || id:ieu-b-18	ieu-b-18	T	C	0.0744	0.4677	1	44253015	0.0119	4.05e-10	14286	CD244_CD244	GCST90274771	0.00272869	39.0833	3.38595e-06	TRUE	1.28467e-08
rs383039	1	242399370	G	A	-0.0125213	0.0194116	0.5189	115803	multiple sclerosis || id:ieu-b-18	ieu-b-18	G	A	0.0698	0.2136	1	242399370	0.0156	7.66e-06	11783	IL-20_IL20	GCST90274807	0.00169617	20.0165	3.59304e-06	TRUE	4.80253e-05
rs3846056	3	134227292	G	A	0.0183677	0.0174164	0.2916	115803	multiple sclerosis || id:ieu-b-18	ieu-b-18	G	A	0.0559	0.3248	3	134227292	0.0124	6.54e-06	14296	CXCL10_CXCL10	GCST90274780	0.00141954	20.3198	9.60453e-06	TRUE	9.53234e-05
rs3846346	4	27730465	T	G	-0.00707491	0.116802	0.9517	115803	multiple sclerosis || id:ieu-b-18	ieu-b-18	T	G	0.1372	0.0459	4	27730465	0.0305	6.85e-06	14729	FGF-19_FGF19	GCST90274787	0.00137195	20.2325	3.16832e-08	TRUE	2.4948e-05
rs385076	2	32489851	C	T	0.0110609	0.0182744	0.544999	115803	multiple sclerosis || id:ieu-b-18	ieu-b-18	C	T	0.1857	0.3734	2	32489851	0.0123	1.68e-51	14296	IL-18_IL18	GCST90274803	0.0156938	227.904	3.1636e-06	TRUE	1.46564e-44
rs3856138	1	38044814	T	C	0.0106432	0.0164291	0.517101	115803	multiple sclerosis || id:ieu-b-18	ieu-b-18	T	C	0.0529	0.5429	1	38044814	0.0118	7.36e-06	14286	SLAMF1_SLAMF1	GCST90274835	0.00140484	20.0949	3.62412e-06	TRUE	5.9779e-05
rs385697	6	7880027	T	C	0.0241071	0.0168328	0.1521	115803	multiple sclerosis || id:ieu-b-18	ieu-b-18	T	C	0.0555	0.6126	6	7880027	0.0119	3.1e-06	14727	IL-10_IL10	GCST90274795	0.00147481	21.7487	1.77116e-05	TRUE	9.21429e-05
rs3859189	17	38137033	A	G	-0.00130085	0.0165898	0.9375	115803	multiple sclerosis || id:ieu-b-18	ieu-b-18	A	G	0.0655	0.5369	17	38137033	0.0116	1.64e-08	14726	TGF-alpha_TGFA	GCST90274838	0.00216044	31.8792	5.30958e-08	TRUE	1.22473e-07
rs3859189	17	38137033	A	G	-0.00130085	0.0165898	0.9375	115803	multiple sclerosis || id:ieu-b-18	ieu-b-18	A	G	0.1101	0.5367	17	38137033	0.0117	4.95e-21	14729	OSM_OSM	GCST90274831	0.00597622	88.5409	5.30958e-08	TRUE	1.07096e-18
rs3860989	9	33460141	C	A	-0.0177417	0.0179663	0.3234	115803	multiple sclerosis || id:ieu-b-18	ieu-b-18	C	A	0.0631	0.6988	9	33460141	0.0142	8.84e-06	11984	CCL4_CCL4	GCST90274770	0.001645	19.7428	8.42087e-06	TRUE	8.63178e-05
rs3889401	6	7051402	A	G	-0.0477207	0.0229516	0.0376002	115803	multiple sclerosis || id:ieu-b-18	ieu-b-18	A	G	0.0885	0.8624	6	7051402	0.0191	3.6e-06	11759	CST5_CST5	GCST90274777	0.00182246	21.4657	3.73301e-05	TRUE	0.000155749
rs389239	6	169465075	G	A	-0.00697561	0.0212833	0.7431	115803	multiple sclerosis || id:ieu-b-18	ieu-b-18	G	A	0.0574	0.6162	6	169465075	0.0125	4.39e-06	14296	IL-10_IL10	GCST90274795	0.00147282	21.0835	9.27628e-07	TRUE	2.41874e-05
rs3895928	12	89686567	C	T	-0.0343048	0.0983361	0.7272	115803	multiple sclerosis || id:ieu-b-18	ieu-b-18	C	T	0.1893	0.9682	12	89686567	0.0418	5.93e-06	11783	IL-17A_IL17A	GCST90274801	0.00173755	20.5057	1.05092e-06	TRUE	2.59053e-05
rs3917900	17	32587314	A	G	-0.0349021	0.0166721	0.0363103	115803	multiple sclerosis || id:ieu-b-18	ieu-b-18	A	G	0.1557	0.6401	17	32587314	0.012	1.7e-38	14730	CCL13_CCL13	GCST90274824	0.0113	168.328	3.78437e-05	TRUE	1.4214e-30
rs3934571	5	174229899	C	T	-0.0332466	0.0290603	0.2526	115803	multiple sclerosis || id:ieu-b-18	ieu-b-18	C	T	0.0802	0.1143	5	174229899	0.018	8.37e-06	14732	CSF-1_CSF1	GCST90274776	0.00134573	19.8493	1.13026e-05	TRUE	0.000138421
rs3963364	3	12385357	C	A	0.0218593	0.0268401	0.4154	115803	multiple sclerosis || id:ieu-b-18	ieu-b-18	C	A	0.0951	0.1784	3	12385357	0.0203	2.8e-06	9453	LIF-R_LIFR	GCST90274820	0.00231629	21.942	5.72782e-06	TRUE	1.88264e-05
rs3967170	3	3773438	A	G	-0.0139029	0.0266434	0.6018	115803	multiple sclerosis || id:ieu-b-18	ieu-b-18	A	G	0.0789	0.1353	3	3773438	0.017	3.46e-06	14721	CD40_CD40	GCST90274772	0.00146111	21.5376	2.35135e-06	TRUE	2.72957e-05
rs397081	6	32192617	T	C	0.193838	0.0459382	2.44799e-05	115803	multiple sclerosis || id:ieu-b-18	ieu-b-18	T	C	0.1203	0.9514	6	32192617	0.0262	4.4e-06	14743	Beta-NGF_NGF	GCST90274762	0.00142798	21.08	0.000153727	TRUE	0.00366909
rs398518	3	8954959	G	A	-0.0105442	0.0340337	0.7567	115803	multiple sclerosis || id:ieu-b-18	ieu-b-18	G	A	0.1293	0.9146	3	8954959	0.0218	3.01e-09	14296	IL-10_IL10	GCST90274795	0.00245472	35.1741	8.28889e-07	TRUE	4.01205e-08
rs4017	4	164064099	C	T	-0.0237165	0.0394677	0.5479	115803	multiple sclerosis || id:ieu-b-18	ieu-b-18	C	T	0.1187	0.9491	4	164064099	0.0258	4.21e-06	14742	Beta-NGF_NGF	GCST90274762	0.00143378	21.1643	3.1182e-06	TRUE	3.62967e-05
rs404842	16	84304113	G	A	0.00310482	0.0171939	0.8567	115803	multiple sclerosis || id:ieu-b-18	ieu-b-18	G	A	0.0599	0.6433	16	84304113	0.0123	1.12e-06	14287	CD40_CD40	GCST90274772	0.00165723	23.7128	2.81586e-07	TRUE	5.81015e-06
rs4073745	5	176733341	G	A	0.076881	0.0181892	2.37099e-05	115803	multiple sclerosis || id:ieu-b-18	ieu-b-18	G	A	0.0683	0.7003	5	176733341	0.0131	1.85e-07	14287	CD5_CD5	GCST90274773	0.00189903	27.1793	0.000154252	TRUE	0.00043724
rs407595	5	125099527	A	C	0.00707491	0.0202265	0.726501	115803	multiple sclerosis || id:ieu-b-18	ieu-b-18	A	C	0.0697	0.2073	5	125099527	0.0147	2.12e-06	14287	CCL8_CCL8	GCST90274822	0.00157111	22.4786	1.05654e-06	TRUE	1.32426e-05
rs4078183	11	27262279	C	T	0.0020978	0.018579	0.9101	115803	multiple sclerosis || id:ieu-b-18	ieu-b-18	C	T	0.0549	0.3046	11	27262279	0.0124	9.54e-06	14722	uPA_PLAU	GCST90274847	0.00132971	19.5994	1.10096e-07	TRUE	3.61126e-05
rs4087847	18	2455418	G	T	0.0578915	0.0624469	0.3539	115803	multiple sclerosis || id:ieu-b-18	ieu-b-18	G	T	0.1546	0.0301	18	2455418	0.0343	6.57e-06	14743	Beta-NGF_NGF	GCST90274762	0.00137609	20.3129	7.42151e-06	TRUE	8.41453e-05
rs41264833	1	159897328	G	A	0.046979	0.105107	0.6549	115803	multiple sclerosis || id:ieu-b-18	ieu-b-18	G	A	0.2117	0.0254	1	159897328	0.0468	6.08e-06	11790	IL-5_IL5	GCST90274814	0.00173254	20.4586	1.72517e-06	TRUE	3.02143e-05
rs41272625	3	158540291	T	G	0.0195906	0.0225987	0.386	115803	multiple sclerosis || id:ieu-b-18	ieu-b-18	T	G	0.082	0.1526	3	158540291	0.0179	4.63e-06	11784	IL-10RA_IL10RA	GCST90274796	0.00177769	20.9821	6.48953e-06	TRUE	4.14762e-05
rs41302923	10	127693479	A	G	-0.0600685	0.115305	0.6024	115803	multiple sclerosis || id:ieu-b-18	ieu-b-18	A	G	0.1939	0.9774	10	127693479	0.0414	2.82e-06	14726	CCL20_CCL20	GCST90274766	0.00148739	21.9329	2.3436e-06	TRUE	2.28541e-05
rs41307428	9	136336804	T	C	-0.0683126	0.280816	0.8078	115803	multiple sclerosis || id:ieu-b-18	ieu-b-18	T	C	0.2027	0.067	9	136336804	0.0299	1.21e-11	11774	LIF-R_LIFR	GCST90274820	0.00388821	45.9506	5.11029e-07	TRUE	1.77061e-10
rs4140444	6	38300402	A	G	-0.221703	0.180482	0.2193	115803	multiple sclerosis || id:ieu-b-18	ieu-b-18	A	G	0.2157	0.0204	6	38300402	0.0461	2.88e-06	14741	IL-18_IL18	GCST90274803	0.00148295	21.8897	1.30304e-05	TRUE	6.53441e-05
rs4146770	3	151048544	C	T	0.0319036	0.0211697	0.1318	115803	multiple sclerosis || id:ieu-b-18	ieu-b-18	C	T	0.0933	0.7978	3	151048544	0.0165	1.56e-08	11760	CCL7_CCL7	GCST90274823	0.0027115	31.9684	1.96123e-05	TRUE	8.35008e-07
rs42279	5	11317698	T	C	-0.00732678	0.0234792	0.755	115803	multiple sclerosis || id:ieu-b-18	ieu-b-18	T	C	0.0743	0.1598	5	11317698	0.0162	4.51e-06	14738	CCL4_CCL4	GCST90274770	0.00142525	21.0324	8.40905e-07	TRUE	2.51444e-05
rs4241577	4	76933445	C	A	-0.038429	0.0188238	0.0412003	115803	multiple sclerosis || id:ieu-b-18	ieu-b-18	C	A	0.1419	0.2629	4	76930776	0.0128	1.47e-28	14724	CXCL9_CXCL9	GCST90274784	0.00827769	122.881	3.59895e-05	TRUE	2.01709e-22
rs4251805	19	44174441	C	T	0.00439035	0.106444	0.9671	115803	multiple sclerosis || id:ieu-b-18	ieu-b-18	C	T	0.422	0.0405	19	44174441	0.0311	6.1e-42	14734	uPA_PLAU	GCST90274847	0.0123421	184.096	1.46907e-08	TRUE	3.59313e-37
rs425535	4	74863997	T	C	-0.0177417	0.0256656	0.4894	115803	multiple sclerosis || id:ieu-b-18	ieu-b-18	T	C	0.5063	0.1127	4	74863997	0.0181	3.52e-172	14731	CXCL5_CXCL5	GCST90274782	0.0504371	782.348	4.12642e-06	TRUE	9.99542e-148
rs4260678	5	33630839	A	G	0.00608147	0.0315396	0.8471	115803	multiple sclerosis || id:ieu-b-18	ieu-b-18	A	G	0.0713	0.7649	5	33630839	0.016	8.34e-06	11786	IL-13_IL13	GCST90274799	0.00168206	19.8548	3.21065e-07	TRUE	2.84969e-05
rs4270392	2	41752458	T	C	0.00440971	0.0166887	0.7916	115803	multiple sclerosis || id:ieu-b-18	ieu-b-18	T	C	0.0625	0.3566	2	41752458	0.0137	5.07e-06	11777	TSLP_TSLP	GCST90274845	0.00176408	20.8087	6.02924e-07	TRUE	2.00508e-05
rs4272091	5	53726016	C	T	0.013592	0.0203456	0.5041	115803	multiple sclerosis || id:ieu-b-18	ieu-b-18	C	T	0.068	0.8015	5	53726016	0.0149	5.02e-06	14286	uPA_PLAU	GCST90274847	0.0014558	20.825	3.854e-06	TRUE	4.44458e-05
rs4277106	11	10380223	G	A	-0.0278097	0.0699141	0.690799	115803	multiple sclerosis || id:ieu-b-18	ieu-b-18	G	A	0.2747	0.9858	11	10380223	0.0592	3.48e-06	11790	IL-5_IL5	GCST90274814	0.00182292	21.5278	1.36631e-06	TRUE	1.72453e-05
rs4279906	1	211477063	T	C	-0.0573251	0.0584241	0.3265	115803	multiple sclerosis || id:ieu-b-18	ieu-b-18	T	C	0.2082	0.0209	1	211477063	0.042	7.15e-07	14717	CXCL5_CXCL5	GCST90274782	0.00166694	24.5699	8.31361e-06	TRUE	1.43697e-05
rs428324	18	77253338	T	C	0.026934	0.0204122	0.187	115803	multiple sclerosis || id:ieu-b-18	ieu-b-18	T	C	0.0692	0.6047	18	77253338	0.0148	2.93e-06	10281	AXIN1_AXIN1	GCST90274761	0.00212193	21.8577	1.5035e-05	TRUE	4.09487e-05
rs4290523	17	7014969	C	T	0.00229736	0.0295352	0.938	115803	multiple sclerosis || id:ieu-b-18	ieu-b-18	C	T	0.0992	0.0942	17	7014969	0.0217	4.84e-06	12846	HGF_HGF	GCST90274793	0.00162416	20.8947	5.22476e-08	TRUE	1.62534e-05
rs4317138	3	46462144	T	C	-0.0158733	0.0208697	0.4469	115803	multiple sclerosis || id:ieu-b-18	ieu-b-18	T	C	0.0585	0.6736	3	46462144	0.0127	4.1e-06	14288	CCL23_CCL23	GCST90274767	0.00148282	21.215	4.9956e-06	TRUE	4.26827e-05
rs4326078	4	70058421	C	A	-0.0488752	0.0219071	0.0256803	115803	multiple sclerosis || id:ieu-b-18	ieu-b-18	C	A	0.0728	0.2193	4	70058335	0.015	1.21e-06	11789	FGF-5_FGF5	GCST90274790	0.00199405	23.5508	4.2981e-05	TRUE	8.02913e-05
rs4334157	13	68202750	C	T	0.0071742	0.0499084	0.8857	115803	multiple sclerosis || id:ieu-b-18	ieu-b-18	C	T	0.1684	0.0319	13	68202750	0.0356	2.24e-06	14736	TRANCE_TNFSF11	GCST90274844	0.00151616	22.3731	1.78438e-07	TRUE	1.0553e-05
rs4346241	17	8580609	A	G	-0.0311811	0.0328758	0.3429	115803	multiple sclerosis || id:ieu-b-18	ieu-b-18	A	G	0.0907	0.9021	17	8580609	0.0204	8.75e-06	14286	CCL28_CCL28	GCST90274769	0.00138179	19.7648	7.76809e-06	TRUE	0.000104796
rs4356912	4	7444846	C	T	0.0443996	0.0247374	0.0726792	115803	multiple sclerosis || id:ieu-b-18	ieu-b-18	C	T	0.0592	0.6909	4	7444846	0.0133	8.54e-06	14288	CCL19_CCL19	GCST90274765	0.00138474	19.8098	2.7818e-05	TRUE	0.000314023
rs4360502	1	214886642	G	A	-0.022757	0.0177692	0.2003	115803	multiple sclerosis || id:ieu-b-18	ieu-b-18	G	A	0.0652	0.3445	1	214886642	0.0141	3.76e-06	11342	NRTN_NRTN	GCST90274828	0.0018817	21.3787	1.41637e-05	TRUE	5.60953e-05
rs4365726	4	105828656	G	A	-0.00230265	0.0236998	0.9226	115803	multiple sclerosis || id:ieu-b-18	ieu-b-18	G	A	0.0777	0.1504	4	105828656	0.0166	2.86e-06	14287	TRANCE_TNFSF11	GCST90274844	0.00153116	21.9061	8.15181e-08	TRUE	1.17336e-05
rs4367871	10	1845059	C	T	-0.00249688	0.0162792	0.8781	115803	multiple sclerosis || id:ieu-b-18	ieu-b-18	C	T	0.0567	0.5587	10	1845059	0.0119	1.89e-06	14296	CXCL10_CXCL10	GCST90274780	0.00158551	22.6992	2.0315e-07	TRUE	8.87753e-06
rs438811	19	45416741	T	C	-0.0268367	0.0208756	0.1986	115803	multiple sclerosis || id:ieu-b-18	ieu-b-18	T	C	0.0669	0.2405	19	45416741	0.0138	1.25e-06	14720	CCL23_CCL23	GCST90274767	0.00159402	23.4982	1.42712e-05	TRUE	3.58099e-05
rs438824	9	102016891	G	A	-0.0363319	0.0167207	0.02979	115803	multiple sclerosis || id:ieu-b-18	ieu-b-18	G	A	0.0548	0.4985	9	102016891	0.0121	5.93e-06	14287	CCL13_CCL13	GCST90274824	0.00143359	20.5083	4.07697e-05	TRUE	0.000382955
rs4389685	5	124050437	A	G	0.0142973	0.0171803	0.4053	115803	multiple sclerosis || id:ieu-b-18	ieu-b-18	A	G	0.053	0.5999	5	124050437	0.0118	7.07e-06	14735	SCF_KITLG	GCST90274833	0.00136724	20.1711	5.98042e-06	TRUE	7.83104e-05
rs4459616	18	12175379	T	C	0.535802	0.333271	0.1079	115803	multiple sclerosis || id:ieu-b-18	ieu-b-18	T	C	0.14	0.0658	18	12175379	0.0294	1.92e-06	9899	IL-15RA_IL15RA	GCST90274800	0.00228547	22.6712	2.23199e-05	TRUE	3.8371e-05
rs4466	22	35723831	A	G	0.0169427	0.0269655	0.5298	115803	multiple sclerosis || id:ieu-b-18	ieu-b-18	A	G	0.0906	0.1324	22	35723831	0.0203	8.08e-06	11792	IL-22RA1_IL22RA1	GCST90274809	0.00168634	19.9155	3.40906e-06	TRUE	4.92528e-05
rs4474574	13	37854253	C	T	-0.0434426	0.0345109	0.2081	115803	multiple sclerosis || id:ieu-b-18	ieu-b-18	C	T	0.365	0.0146	13	37854253	0.0779	2.79e-06	9555	CXCL1_CXCL1	GCST90274779	0.00229236	21.9493	1.36836e-05	TRUE	3.27399e-05
rs4483036	6	8777463	C	A	0.00776974	0.0207968	0.708699	115803	multiple sclerosis || id:ieu-b-18	ieu-b-18	C	A	0.0675	0.2516	6	8777463	0.0148	5.1e-06	12412	FGF-19_FGF19	GCST90274787	0.00167307	20.7976	1.20533e-06	TRUE	2.48104e-05
rs4507745	8	56143053	T	C	0.0226547	0.0172002	0.1878	115803	multiple sclerosis || id:ieu-b-18	ieu-b-18	T	C	0.057	0.6482	8	56143053	0.0122	2.98e-06	13866	CST5_CST5	GCST90274777	0.00157179	21.8257	1.49807e-05	TRUE	6.80486e-05
rs4512994	13	43039673	A	C	-0.0277124	0.0163345	0.0897801	115803	multiple sclerosis || id:ieu-b-18	ieu-b-18	A	C	0.1172	0.4634	13	43039673	0.0116	5.33e-24	14736	TRANCE_TNFSF11	GCST90274844	0.00687957	102.066	2.4855e-05	TRUE	4.09704e-19
rs452976	5	84611579	T	C	0.0110388	0.0209012	0.5974	115803	multiple sclerosis || id:ieu-b-18	ieu-b-18	T	C	0.0692	0.8025	5	84611579	0.0153	6.1e-06	11770	LIF-R_LIFR	GCST90274820	0.001735	20.4529	2.40873e-06	TRUE	3.36813e-05
rs4535095	2	98861057	T	C	-0.0105442	0.0162609	0.516699	115803	multiple sclerosis || id:ieu-b-18	ieu-b-18	T	C	0.0594	0.5305	2	98857893	0.0134	9.3e-06	11344	IL-13_IL13	GCST90274799	0.0017292	19.6466	3.63098e-06	TRUE	5.45861e-05
rs4540346	7	116067883	T	C	-0.031983	0.017234	0.0634805	115803	multiple sclerosis || id:ieu-b-18	ieu-b-18	T	C	0.0518	0.3382	7	116067883	0.0117	9.54e-06	14715	OPG_TNFRSF11B	GCST90274830	0.0013303	19.5988	2.974e-05	TRUE	0.00039123
rs454265	8	81339142	G	A	0.0294288	0.017378	0.0903691	115803	multiple sclerosis || id:ieu-b-18	ieu-b-18	G	A	0.0561	0.6505	8	81339142	0.0124	6.06e-06	14728	CCL19_CCL19	GCST90274765	0.00138783	20.4655	2.47641e-05	TRUE	0.000223237
rs45456397	20	44981692	C	A	-0.0310141	0.0374111	0.4071	115803	multiple sclerosis || id:ieu-b-18	ieu-b-18	C	A	0.1157	0.0763	20	44981692	0.023	4.89e-07	14288	CD40_CD40	GCST90274772	0.00176795	25.3017	5.93475e-06	TRUE	7.83703e-06
rs4554017	4	145124024	T	C	0.0338215	0.0184086	0.0661698	115803	multiple sclerosis || id:ieu-b-18	ieu-b-18	T	C	0.0596	0.3904	4	145124024	0.0122	1.03e-06	14288	CCL19_CCL19	GCST90274765	0.00166754	23.8623	2.91487e-05	TRUE	6.37122e-05
rs4561132	10	97678022	G	A	0.00863719	0.0204856	0.673301	115803	multiple sclerosis || id:ieu-b-18	ieu-b-18	G	A	0.0716	0.2386	10	97678022	0.0159	6.7e-06	11329	ARTN_ARTN	GCST90274760	0.00178675	20.2747	1.53509e-06	TRUE	3.04372e-05
rs45617141	15	43623397	T	G	-0.336032	0.728043	0.644401	115803	multiple sclerosis || id:ieu-b-18	ieu-b-18	T	G	0.2803	0.9812	15	43623397	0.0512	4.38e-08	12935	SCF_KITLG	GCST90274833	0.00231172	29.9667	1.83965e-06	TRUE	4.57192e-07
rs4598859	15	94565995	G	A	0.00571631	0.0172598	0.7405	115803	multiple sclerosis || id:ieu-b-18	ieu-b-18	G	A	0.0534	0.494	15	94565995	0.0118	6.03e-06	14727	OSM_OSM	GCST90274831	0.00138868	20.4767	9.47212e-07	TRUE	3.32648e-05
rs4612182	6	138336137	G	A	0.0275768	0.0205303	0.1792	115803	multiple sclerosis || id:ieu-b-18	ieu-b-18	G	A	0.0547	0.5914	6	138336137	0.0123	8.7e-06	14743	IL-18_IL18	GCST90274803	0.00133967	19.7745	1.55804e-05	TRUE	0.000187091
rs4639861	10	1806711	A	G	0.0176549	0.0267024	0.5085	115803	multiple sclerosis || id:ieu-b-18	ieu-b-18	A	G	0.0796	0.1379	10	1806711	0.0177	6.89e-06	14287	CCL8_CCL8	GCST90274822	0.00141359	20.2218	3.77499e-06	TRUE	5.75711e-05
rs4640452	20	23756613	A	G	0.00742752	0.0171746	0.6654	115803	multiple sclerosis || id:ieu-b-18	ieu-b-18	A	G	0.3549	0.3939	20	23756613	0.0117	1e-200	14288	CST5_CST5	GCST90274777	0.0605013	919.982	1.61511e-06	TRUE	1.19966e-174
rs4655953	1	87832695	A	G	-0.0211742	0.0168357	0.2085	115803	multiple sclerosis || id:ieu-b-18	ieu-b-18	A	G	0.0565	0.3683	1	87832695	0.0121	3.02e-06	14722	IL-10_IL10	GCST90274795	0.00147882	21.8005	1.36595e-05	TRUE	7.05657e-05
rs4659810	1	237983229	G	A	0.00793137	0.0174845	0.6501	115803	multiple sclerosis || id:ieu-b-18	ieu-b-18	G	A	0.0551	0.3438	1	237983229	0.0121	5.27e-06	14710	LAP TGF-beta-1_TGFB1	GCST90274818	0.00140769	20.7335	1.77696e-06	TRUE	3.53802e-05
rs4664334	2	161368905	T	C	-0.00934352	0.0162876	0.5662	115803	multiple sclerosis || id:ieu-b-18	ieu-b-18	T	C	0.0541	0.5003	2	161368905	0.0118	4.55e-06	14288	CD40_CD40	GCST90274772	0.001469	21.017	2.8418e-06	TRUE	3.56374e-05
rs4667792	2	166018354	C	T	0.00369317	0.0167216	0.8252	115803	multiple sclerosis || id:ieu-b-18	ieu-b-18	C	T	0.0606	0.5471	2	166018354	0.0135	7.16e-06	11344	IL-20RA_IL20RA	GCST90274808	0.00177313	20.1466	4.21241e-07	TRUE	2.48441e-05
rs4672486	2	62495209	A	G	-0.0100493	0.0165208	0.543	115803	multiple sclerosis || id:ieu-b-18	ieu-b-18	A	G	0.0661	0.4329	2	62495209	0.0117	1.61e-08	14720	CD244_CD244	GCST90274771	0.00216363	31.9133	3.19518e-06	TRUE	3.14063e-07
rs4682862	3	42877413	A	G	0.00511305	0.0168755	0.7619	115803	multiple sclerosis || id:ieu-b-18	ieu-b-18	A	G	0.0576	0.6154	3	42877413	0.0122	2.34e-06	14285	CCL2_CCL2	GCST90274821	0.001558	22.2877	7.92746e-07	TRUE	1.34547e-05
rs4686528	3	189486023	G	A	0.0406137	0.0990229	0.6817	115803	multiple sclerosis || id:ieu-b-18	ieu-b-18	G	A	0.1435	0.9488	3	189486023	0.0317	5.99e-06	14286	IL10RB_IL10RB	GCST90274797	0.00143236	20.4892	1.45265e-06	TRUE	3.56975e-05
rs4689540	4	6753471	T	C	0.0236781	0.016977	0.1631	115803	multiple sclerosis || id:ieu-b-18	ieu-b-18	T	C	0.0611	0.5834	4	6753471	0.0138	9.53e-06	11336	LIF-R_LIFR	GCST90274820	0.00172629	19.5996	1.67978e-05	TRUE	0.000140436
rs4699986	5	61150440	T	G	-0.0356567	0.0174009	0.0404501	115803	multiple sclerosis || id:ieu-b-18	ieu-b-18	T	G	0.0629	0.6927	5	61150440	0.0139	6.03e-06	11792	LIF_LIF	GCST90274819	0.00173353	20.4738	3.62586e-05	TRUE	0.000227457
rs4700382	5	55882435	C	T	0.00300451	0.0187068	0.8724	115803	multiple sclerosis || id:ieu-b-18	ieu-b-18	C	T	0.063	0.2698	5	55882435	0.0136	3.62e-06	14295	FGF-21_FGF21	GCST90274788	0.00149888	21.4557	2.22759e-07	TRUE	1.59091e-05
rs4703508	5	35188802	C	T	-0.00478852	0.0324541	0.8827	115803	multiple sclerosis || id:ieu-b-18	ieu-b-18	C	T	0.1216	0.9334	5	35188802	0.026	2.91e-06	11789	IL-2_IL2	GCST90274806	0.00185199	21.8699	1.87997e-07	TRUE	1.03906e-05
rs470841	18	24286681	T	C	-0.0332413	0.0169476	0.0498299	115803	multiple sclerosis || id:ieu-b-18	ieu-b-18	T	C	0.0568	0.6369	18	24286681	0.0119	1.81e-06	14736	CST5_CST5	GCST90274777	0.00154366	22.7795	3.3221e-05	TRUE	0.000125504
rs4719850	7	3238978	C	T	-0.00389241	0.0167462	0.8162	115803	multiple sclerosis || id:ieu-b-18	ieu-b-18	C	T	0.0548	0.5907	7	3238978	0.0118	3.42e-06	14726	CCL23_CCL23	GCST90274767	0.00146244	21.5644	4.66543e-07	TRUE	1.74906e-05
rs4722985	7	30472091	C	T	0.00571631	0.019648	0.771101	115803	multiple sclerosis || id:ieu-b-18	ieu-b-18	C	T	0.0626	0.709	7	30472091	0.0133	2.52e-06	14288	CCL8_CCL8	GCST90274822	0.00154811	22.1506	7.30941e-07	TRUE	1.40679e-05
rs4723879	7	4596494	G	A	-0.0343844	0.0225674	0.1276	115803	multiple sclerosis || id:ieu-b-18	ieu-b-18	G	A	0.0722	0.2241	7	4596494	0.0163	9.45e-06	11343	NRTN_NRTN	GCST90274828	0.00172672	19.6165	2.00465e-05	TRUE	0.000162928
rs4724126	7	42732842	T	G	0.0149106	0.017944	0.406	115803	multiple sclerosis || id:ieu-b-18	ieu-b-18	T	G	0.0846	0.2624	7	42730058	0.0152	2.61e-08	11344	TSLP_TSLP	GCST90274845	0.00272335	30.9726	5.96262e-06	TRUE	4.18231e-07
rs4730018	7	104141309	A	C	0.00712533	0.0335883	0.832	115803	multiple sclerosis || id:ieu-b-18	ieu-b-18	A	C	0.0936	0.9039	7	104141309	0.0206	5.53e-06	14287	FGF-23_FGF23	GCST90274789	0.00144294	20.6422	3.88617e-07	TRUE	2.49559e-05
rs4734879	8	106583124	A	G	-0.00934352	0.0189844	0.6226	115803	multiple sclerosis || id:ieu-b-18	ieu-b-18	A	G	0.1136	0.7422	8	106583124	0.0137	1.11e-16	14296	MMP-1_MMP1	GCST90274826	0.00478649	68.7472	2.09177e-06	TRUE	1.96345e-14
rs4740350	9	133468447	A	G	0.0316971	0.0259327	0.2216	115803	multiple sclerosis || id:ieu-b-18	ieu-b-18	A	G	0.0877	0.1326	9	133454106	0.0194	6.17e-06	11778	ARTN_ARTN	GCST90274760	0.00173209	20.4325	1.29011e-05	TRUE	8.36075e-05
rs4748380	10	17590681	T	C	-0.00399202	0.0271725	0.8832	115803	multiple sclerosis || id:ieu-b-18	ieu-b-18	T	C	0.0901	0.1188	10	17590681	0.019	2.12e-06	14732	CXCL11_CXCL11	GCST90274781	0.00152412	22.4845	1.86386e-07	TRUE	1.00727e-05
rs4756151	11	34495358	C	A	-0.00727348	0.0244719	0.7663	115803	multiple sclerosis || id:ieu-b-18	ieu-b-18	C	A	0.094	0.1273	11	34495358	0.0172	4.63e-08	14736	CST5_CST5	GCST90274777	0.00202274	29.8634	7.62845e-07	TRUE	4.52685e-07
rs4760	19	44153100	A	G	0.0244975	0.0377161	0.516	115803	multiple sclerosis || id:ieu-b-18	ieu-b-18	A	G	0.3554	0.8425	19	44153100	0.0163	2.14e-105	14287	TRAIL_TNFSF10	GCST90274843	0.0322035	475.334	3.64314e-06	TRUE	4.17853e-91
rs4760	19	44153100	A	G	0.0244975	0.0377161	0.516	115803	multiple sclerosis || id:ieu-b-18	ieu-b-18	A	G	0.1408	0.8426	19	44153100	0.0165	1.42e-17	14286	uPA_PLAU	GCST90274847	0.00507129	72.8076	3.64314e-06	TRUE	4.94332e-15
rs4766797	12	117050587	G	A	0.00722605	0.0167035	0.665301	115803	multiple sclerosis || id:ieu-b-18	ieu-b-18	G	A	0.0574	0.4935	12	117050587	0.0117	9.3e-07	14288	CST5_CST5	GCST90274777	0.0016817	24.0653	1.61612e-06	TRUE	7.33802e-06
rs4767214	12	114539621	T	C	-0.0335568	0.0163459	0.0400802	115803	multiple sclerosis || id:ieu-b-18	ieu-b-18	T	C	0.062	0.5326	12	114539621	0.013	1.85e-06	11772	IL-1 alpha_IL1A	GCST90274805	0.00192845	22.7417	3.63928e-05	TRUE	8.91637e-05
rs4769882	13	31352538	C	T	0.0409262	0.0375772	0.2761	115803	multiple sclerosis || id:ieu-b-18	ieu-b-18	C	T	0.1103	0.94	13	31352538	0.0249	9.44e-06	14744	IL-8_IL8	GCST90274817	0.00132911	19.6197	1.02432e-05	TRUE	0.000141926
rs4772260	13	100645723	T	C	-0.000899595	0.0164168	0.9563	115803	multiple sclerosis || id:ieu-b-18	ieu-b-18	T	C	0.0619	0.5736	13	100645723	0.0135	4.54e-06	11790	TNFSF14_TNFSF14	GCST90274842	0.00178003	21.0204	2.59301e-08	TRUE	1.36295e-05
rs4783410	16	20634309	G	A	0.0347878	0.0289439	0.2294	115803	multiple sclerosis || id:ieu-b-18	ieu-b-18	G	A	0.0874	0.097	16	20634309	0.0196	8.23e-06	14722	IL-12B_IL12B	GCST90274798	0.00134883	19.8816	1.24745e-05	TRUE	0.000147502
rs4800787	18	24686365	C	T	-0.00179838	0.0173406	0.9174	115803	multiple sclerosis || id:ieu-b-18	ieu-b-18	C	T	0.094	0.3008	18	24686365	0.0125	5.48e-14	14730	uPA_PLAU	GCST90274847	0.00382445	56.5427	9.288e-08	TRUE	1.8815e-12
rs4804148	19	11270867	C	T	0.00390762	0.0188529	0.8358	115803	multiple sclerosis || id:ieu-b-18	ieu-b-18	C	T	0.0619	0.7187	19	11270867	0.0125	7.35e-07	14734	CDCP1_CDCP1	GCST90274775	0.00166157	24.519	3.70985e-07	TRUE	4.37311e-06
rs4804148	19	11270867	C	T	0.00390762	0.0188529	0.8358	115803	multiple sclerosis || id:ieu-b-18	ieu-b-18	C	T	0.0629	0.7227	19	11270867	0.013	1.31e-06	14744	CXCL10_CXCL10	GCST90274780	0.0015853	23.4075	3.70985e-07	TRUE	7.26489e-06
rs4810686	20	46408929	T	C	-0.00478852	0.0170481	0.7788	115803	multiple sclerosis || id:ieu-b-18	ieu-b-18	T	C	0.0671	0.5585	20	46408844	0.0137	9.69e-07	11344	IFN-gamma_IFNG	GCST90274794	0.00211018	23.9843	6.81299e-07	TRUE	4.47271e-06
rs4811167	20	50003316	T	C	0.0124225	0.0162789	0.4454	115803	multiple sclerosis || id:ieu-b-18	ieu-b-18	T	C	0.0632	0.5504	20	50001752	0.0134	2.4e-06	11793	IL-22RA1_IL22RA1	GCST90274809	0.0018827	22.2408	5.02867e-06	TRUE	2.05092e-05
rs481267	1	108721663	G	A	-0.00631993	0.0176111	0.719701	115803	multiple sclerosis || id:ieu-b-18	ieu-b-18	G	A	0.0754	0.3263	1	108717820	0.015	4.99e-07	9889	CCL7_CCL7	GCST90274823	0.00254859	25.2623	1.11209e-06	TRUE	2.34111e-06
rs4815018	20	2159791	A	G	-0.014593	0.0171347	0.3944	115803	multiple sclerosis || id:ieu-b-18	ieu-b-18	A	G	0.0615	0.363	20	2159791	0.0139	9.67e-06	11344	IL-5_IL5	GCST90274814	0.00172268	19.5724	6.26356e-06	TRUE	7.29697e-05
rs4818145	21	42005707	A	G	-0.0147076	0.0193583	0.4474	115803	multiple sclerosis || id:ieu-b-18	ieu-b-18	A	G	0.0619	0.7439	21	42005707	0.0138	7.27e-06	14288	OSM_OSM	GCST90274831	0.00140618	20.117	4.98465e-06	TRUE	6.92464e-05
rs48221	3	8648067	C	T	0.00389241	0.0201335	0.8467	115803	multiple sclerosis || id:ieu-b-18	ieu-b-18	C	T	0.0596	0.3995	3	8648067	0.0134	8.68e-06	11784	NRTN_NRTN	GCST90274828	0.00167595	19.7792	3.22765e-07	TRUE	2.95431e-05
rs4835254	4	146658520	C	T	-0.0711106	0.0416409	0.08769	115803	multiple sclerosis || id:ieu-b-18	ieu-b-18	C	T	0.1517	0.9506	4	146658520	0.031	9.9e-07	11770	TNF_TNF	GCST90274839	0.00203043	23.9427	2.51829e-05	TRUE	3.44935e-05
rs4846838	1	230281618	G	A	0.0110388	0.0209813	0.5988	115803	multiple sclerosis || id:ieu-b-18	ieu-b-18	G	A	0.0721	0.8081	1	230281618	0.0158	5.04e-06	12792	SCF_KITLG	GCST90274833	0.00162522	20.8204	2.39037e-06	TRUE	3.14339e-05
rs4861445	4	181734829	A	G	-0.019018	0.0287301	0.508	115803	multiple sclerosis || id:ieu-b-18	ieu-b-18	A	G	0.0588	0.3744	4	181734829	0.013	6.09e-06	14295	MIP-1 alpha_CCL3	GCST90274825	0.0014291	20.4554	3.78392e-06	TRUE	5.19833e-05
rs4876407	8	119274249	G	T	0.0412387	0.0471821	0.3821	115803	multiple sclerosis || id:ieu-b-18	ieu-b-18	G	T	0.1391	0.9451	8	119274249	0.0299	3.28e-06	11788	IL-4_IL4	GCST90274813	0.00183263	21.6391	6.5969e-06	TRUE	3.11965e-05
rs4877075	9	91978397	A	G	0.0664604	0.0240778	0.00577604	115803	multiple sclerosis || id:ieu-b-18	ieu-b-18	A	G	0.0908	0.1411	9	91976386	0.0192	2.25e-06	11336	IL-17A_IL17A	GCST90274801	0.00196903	22.3611	6.57887e-05	TRUE	0.000226667
rs4882710	12	129101566	T	C	0.0104545	0.0192877	0.587801	115803	multiple sclerosis || id:ieu-b-18	ieu-b-18	T	C	0.0666	0.3457	12	129101566	0.0131	3.7e-07	14288	TWEAK_TNFSF12	GCST90274846	0.00180572	25.8431	2.53707e-06	TRUE	3.92819e-06
rs4893	19	48833608	A	G	0.0197046	0.0776976	0.7998	115803	multiple sclerosis || id:ieu-b-18	ieu-b-18	A	G	0.1471	0.9627	19	48833608	0.0313	2.61e-06	14735	CD5_CD5	GCST90274773	0.0014967	22.084	5.55402e-07	TRUE	1.42623e-05
rs490342	3	172130799	T	G	0.0113643	0.0269888	0.673701	115803	multiple sclerosis || id:ieu-b-18	ieu-b-18	T	G	0.1252	0.1051	3	172130799	0.02	3.85e-10	13228	TRAIL_TNFSF10	GCST90274843	0.00295372	39.1817	1.53111e-06	TRUE	6.95118e-09
rs4907572	13	113647321	G	A	0.0210763	0.0204959	0.3038	115803	multiple sclerosis || id:ieu-b-18	ieu-b-18	G	A	0.0671	0.2653	13	113647321	0.0137	9.69e-07	14722	CCL19_CCL19	GCST90274765	0.00162678	23.9853	9.13142e-06	TRUE	1.9871e-05
rs4910278	11	11232260	C	T	0.0128175	0.016668	0.4419	115803	multiple sclerosis || id:ieu-b-18	ieu-b-18	C	T	0.0556	0.4757	11	11232260	0.0124	7.33e-06	11789	FGF-5_FGF5	GCST90274790	0.00170251	20.1017	5.10652e-06	TRUE	5.43073e-05
rs4911055	13	85826913	C	T	-0.00518653	0.0175819	0.768	115803	multiple sclerosis || id:ieu-b-18	ieu-b-18	C	T	0.0607	0.6556	13	85826913	0.0137	9.39e-06	11783	LAP TGF-beta-1_TGFB1	GCST90274818	0.00166325	19.6274	7.51466e-07	TRUE	3.63068e-05
rs4919613	10	103905779	G	A	-0.0499258	0.0208802	0.0168	115803	multiple sclerosis || id:ieu-b-18	ieu-b-18	G	A	0.0662	0.1973	10	103905779	0.0148	7.71e-06	14286	FIt3L_FLT3LG	GCST90274791	0.00139854	20.0047	4.93682e-05	TRUE	0.000611295
rs4919925	21	43119625	T	C	0.0160702	0.0183785	0.3819	115803	multiple sclerosis || id:ieu-b-18	ieu-b-18	T	C	0.0561	0.3696	21	43119625	0.0124	6.06e-06	14287	LAP TGF-beta-1_TGFB1	GCST90274818	0.0014306	20.4655	6.60248e-06	TRUE	6.96831e-05
rs492616	6	116712455	G	A	-0.0181346	0.023806	0.4462	115803	multiple sclerosis || id:ieu-b-18	ieu-b-18	G	A	0.0835	0.8497	6	116712455	0.0189	9.96e-06	11344	IL-10RA_IL10RA	GCST90274796	0.00171766	19.5152	5.01105e-06	TRUE	6.68947e-05
rs4934441	10	90836825	G	A	0.00339423	0.0246319	0.8904	115803	multiple sclerosis || id:ieu-b-18	ieu-b-18	G	A	0.095	0.1322	10	90836825	0.0198	1.6e-06	11780	TGF-alpha_TGFA	GCST90274838	0.0019504	23.0167	1.63974e-07	TRUE	5.97635e-06
rs4937122	11	126228659	T	G	0.116627	0.0339981	0.000602698	115803	multiple sclerosis || id:ieu-b-18	ieu-b-18	T	G	0.1262	0.9129	11	126228659	0.0248	3.61e-07	11336	LIF-R_LIFR	GCST90274820	0.00227911	25.8904	0.000101609	TRUE	0.000128179
rs4939458	11	60564804	G	A	-0.00448991	0.0166485	0.787399	115803	multiple sclerosis || id:ieu-b-18	ieu-b-18	G	A	0.0647	0.6131	11	60564804	0.0128	4.31e-07	12791	CD6_CD6	GCST90274774	0.00199351	25.5459	6.28076e-07	TRUE	2.48254e-06
rs4958089	5	132484429	T	C	0.0324199	0.0181755	0.0744698	115803	multiple sclerosis || id:ieu-b-18	ieu-b-18	T	C	0.0513	0.4217	5	132484429	0.0115	8.16e-06	14735	FGF-23_FGF23	GCST90274789	0.00134866	19.8967	2.74743e-05	TRUE	0.000316992
rs4970834	1	109814880	C	T	0.0158246	0.0208514	0.4479	115803	multiple sclerosis || id:ieu-b-18	ieu-b-18	C	T	0.0729	0.2041	1	109814880	0.0155	2.56e-06	11786	FGF-5_FGF5	GCST90274790	0.00187332	22.1166	4.97371e-06	TRUE	2.1552e-05
rs4974444	3	127280969	G	A	-0.0141987	0.0260629	0.585901	115803	multiple sclerosis || id:ieu-b-18	ieu-b-18	G	A	0.0816	0.8717	3	127280969	0.0176	3.55e-06	14288	PD-L1_CD274	GCST90274832	0.00150221	21.4929	2.56294e-06	TRUE	2.76127e-05
rs4976685	5	176766177	G	A	0.0806679	0.0174807	3.93704e-06	115803	multiple sclerosis || id:ieu-b-18	ieu-b-18	G	A	0.0693	0.6695	5	176766177	0.0139	6.18e-07	11763	TNFRSF9_TNFRSF9	GCST90274841	0.00210864	24.8521	0.000183862	TRUE	0.000817357
rs4980184	10	125058869	T	C	-0.0657125	0.090201	0.4663	115803	multiple sclerosis || id:ieu-b-18	ieu-b-18	T	C	0.2352	0.9836	10	125058869	0.0521	6.35e-06	14295	Beta-NGF_NGF	GCST90274762	0.00142363	20.3769	4.5831e-06	TRUE	5.91237e-05
rs4980395	11	1876594	T	C	-0.0566638	0.0285726	0.04735	115803	multiple sclerosis || id:ieu-b-18	ieu-b-18	T	C	0.0748	0.184	11	1876594	0.0164	5.09e-06	14288	CCL13_CCL13	GCST90274824	0.00145383	20.7996	3.39613e-05	TRUE	0.000267805
rs4985487	16	70109850	G	T	0.0194104	0.0200544	0.3331	115803	multiple sclerosis || id:ieu-b-18	ieu-b-18	G	T	0.0615	0.6045	16	70109850	0.0138	8.33e-06	11336	IL-17A_IL17A	GCST90274801	0.00174893	19.8571	8.08973e-06	TRUE	7.41783e-05
rs5019353	3	45756310	G	T	0.0351741	0.0161967	0.02988	115803	multiple sclerosis || id:ieu-b-18	ieu-b-18	G	T	0.0598	0.5219	3	45755730	0.0134	8.09e-06	11743	CCL4_CCL4	GCST90274770	0.00169308	19.9122	4.07252e-05	TRUE	0.000328507
rs5030044	3	186449122	A	G	0.00876151	0.0280533	0.7548	115803	multiple sclerosis || id:ieu-b-18	ieu-b-18	A	G	0.285	0.886	3	186449122	0.0187	1.9e-52	14287	TRAIL_TNFSF10	GCST90274843	0.0159978	232.245	8.4232e-07	TRUE	5.48671e-46
rs5030072	3	186455546	T	C	-0.00340579	0.0167948	0.8393	115803	multiple sclerosis || id:ieu-b-18	ieu-b-18	T	C	0.0594	0.5711	3	186455546	0.0119	5.99e-07	14716	4EBP1_EIF4EBP1	GCST90274758	0.00169026	24.9127	3.55119e-07	TRUE	3.6226e-06
rs507759	3	172153341	G	A	0.0257281	0.0185871	0.1663	115803	multiple sclerosis || id:ieu-b-18	ieu-b-18	G	A	0.0602	0.7426	3	172153341	0.0133	6e-06	14727	TRANCE_TNFSF11	GCST90274844	0.00138922	20.4848	1.65452e-05	TRUE	0.000146425
rs516246	19	49206172	C	T	0.0562858	0.0174521	0.00125901	115803	multiple sclerosis || id:ieu-b-18	ieu-b-18	C	T	0.1661	0.445	19	49206172	0.0118	5.31e-45	14744	FGF-19_FGF19	GCST90274787	0.0132606	198.115	8.98154e-05	TRUE	6.24262e-34
rs521795	13	22284926	C	T	0.00548493	0.0172207	0.7501	115803	multiple sclerosis || id:ieu-b-18	ieu-b-18	C	T	0.0624	0.3844	13	22284926	0.0122	3.14e-07	14288	CCL25_CCL25	GCST90274768	0.00182761	26.157	8.76048e-07	TRUE	2.37903e-06
rs523604	11	118755738	A	G	0.0812113	0.0168183	1.37401e-06	115803	multiple sclerosis || id:ieu-b-18	ieu-b-18	A	G	0.0754	0.5264	11	118755738	0.0142	1.1e-07	10290	IL-1 alpha_IL1A	GCST90274805	0.00273251	28.1891	0.000201312	TRUE	0.000210241
rs539598	11	96026190	C	T	-0.026344	0.0181521	0.1467	115803	multiple sclerosis || id:ieu-b-18	ieu-b-18	C	T	0.0672	0.2822	11	96026074	0.0129	1.9e-07	14731	IL-12B_IL12B	GCST90274798	0.00183877	27.1331	1.81882e-05	TRUE	1.00028e-05
rs545114	3	15082196	G	A	-0.0380662	0.0179622	0.0340698	115803	multiple sclerosis || id:ieu-b-18	ieu-b-18	G	A	0.0558	0.6634	3	15082196	0.0125	8.04e-06	14743	CXCL6_CXCL6	GCST90274783	0.00134982	19.9246	3.87821e-05	TRUE	0.000481337
rs547553	3	176213375	T	C	-0.0199986	0.247504	0.9356	115803	multiple sclerosis || id:ieu-b-18	ieu-b-18	T	C	0.2004	0.9798	3	176213375	0.0452	9.27e-06	14728	STAMPB_STAMBP	GCST90274837	0.00133289	19.6544	5.63797e-08	TRUE	3.36027e-05
rs55633025	1	159891917	A	G	0.0104545	0.0168927	0.536	115803	multiple sclerosis || id:ieu-b-18	ieu-b-18	A	G	0.0725	0.4738	1	159890969	0.0129	1.91e-08	12404	FIt3L_FLT3LG	GCST90274791	0.00253998	31.581	3.30746e-06	TRUE	2.66054e-07
rs55646869	9	129753010	A	G	0.0112632	0.0165865	0.4971	115803	multiple sclerosis || id:ieu-b-18	ieu-b-18	A	G	0.0529	0.4437	9	129753010	0.0116	5.11e-06	14703	FIt3L_FLT3LG	GCST90274791	0.00141246	20.7939	3.98199e-06	TRUE	4.77309e-05
rs55732300	11	73731422	A	G	-0.0159262	0.0827604	0.8474	115803	multiple sclerosis || id:ieu-b-18	ieu-b-18	A	G	0.1175	0.929	11	73731422	0.025	2.6e-06	14730	CXCL10_CXCL10	GCST90274780	0.00149741	22.087	3.19791e-07	TRUE	1.29631e-05
rs55755820	1	245606006	G	T	0.269318	0.0959243	0.00499103	115803	multiple sclerosis || id:ieu-b-18	ieu-b-18	G	T	0.1035	0.899	1	245606006	0.0228	5.64e-06	11538	CCL23_CCL23	GCST90274767	0.00178281	20.6032	6.80662e-05	TRUE	0.000497466
rs55780441	16	13209083	T	C	0.0629748	0.0516226	0.2225	115803	multiple sclerosis || id:ieu-b-18	ieu-b-18	T	C	0.1783	0.9674	16	13209083	0.0348	3e-07	14734	IL10RB_IL10RB	GCST90274797	0.00177849	26.2473	1.2851e-05	TRUE	1.01446e-05
rs55783131	22	17406250	T	C	0.0204068	0.0592657	0.730601	115803	multiple sclerosis || id:ieu-b-18	ieu-b-18	T	C	0.2064	0.0239	22	17406250	0.0425	1.19e-06	14728	EN-RAGE_S100A12	GCST90274786	0.00159883	23.5821	1.02384e-06	TRUE	8.31145e-06
rs557933	1	234853268	C	A	-0.0243952	0.0163716	0.1362	115803	multiple sclerosis || id:ieu-b-18	ieu-b-18	C	A	0.0553	0.4647	1	234853268	0.0118	2.78e-06	14287	SCF_KITLG	GCST90274833	0.00153489	21.9597	1.91737e-05	TRUE	8.62637e-05
rs55793562	6	52231674	A	G	0.0192142	0.02376	0.4187	115803	multiple sclerosis || id:ieu-b-18	ieu-b-18	A	G	0.0924	0.8711	6	52231674	0.0199	3.43e-06	11781	ST1A1_SULT1A1	GCST90274836	0.00182668	21.5558	5.64725e-06	TRUE	2.96581e-05
rs55804377	10	1063892	G	A	-0.272991	0.123874	0.0275398	115803	multiple sclerosis || id:ieu-b-18	ieu-b-18	G	A	0.2185	0.0185	10	1063892	0.0469	3.18e-06	14741	MMP-10_MMP10	GCST90274827	0.00147025	21.7019	4.19378e-05	TRUE	0.000266381
rs55842014	3	46289113	G	A	0.0150856	0.0169585	0.3737	115803	multiple sclerosis || id:ieu-b-18	ieu-b-18	G	A	0.0638	0.3598	3	46289113	0.0131	1.11e-06	12404	CCL13_CCL13	GCST90274824	0.00190857	23.7153	6.83337e-06	TRUE	1.36144e-05
rs55850217	19	14808453	T	C	0.00260339	0.0177511	0.8834	115803	multiple sclerosis || id:ieu-b-18	ieu-b-18	T	C	0.0816	0.3119	19	14805280	0.014	5.59e-09	11755	hGDNF_GDNF	GCST90274792	0.0028817	33.9665	1.85744e-07	TRUE	3.67746e-08
rs55858715	11	86685696	G	T	0.0275179	0.0385119	0.4749	115803	multiple sclerosis || id:ieu-b-18	ieu-b-18	G	T	0.117	0.0649	11	86685696	0.0254	4.1e-06	13233	IL-18_IL18	GCST90274803	0.00160085	21.2148	4.40886e-06	TRUE	3.57585e-05
rs55885546	8	19493177	G	A	-0.00420884	0.0594924	0.9436	115803	multiple sclerosis || id:ieu-b-18	ieu-b-18	G	A	0.2047	0.0245	8	19493177	0.044	3.28e-06	11778	ARTN_ARTN	GCST90274760	0.00183426	21.64	4.32205e-08	TRUE	1.03867e-05
rs55891514	5	40408939	T	C	0.0518331	0.029193	0.0758106	115803	multiple sclerosis || id:ieu-b-18	ieu-b-18	T	C	0.0955	0.9122	5	40408939	0.0213	7.34e-06	14735	CCL20_CCL20	GCST90274766	0.0013624	20.0997	2.72228e-05	TRUE	0.000288834
rs55896747	16	57508595	T	C	0.0350775	0.0349393	0.3154	115803	multiple sclerosis || id:ieu-b-18	ieu-b-18	T	C	0.1129	0.9372	16	57508595	0.0244	3.71e-06	14734	CX3CL1_CX3CL1	GCST90274778	0.00145097	21.4067	8.70388e-06	TRUE	5.83514e-05
rs55914821	17	65264208	A	G	-0.023371	0.020295	0.2495	115803	multiple sclerosis || id:ieu-b-18	ieu-b-18	A	G	0.0748	0.7583	17	65264208	0.0159	2.55e-06	11344	TNFB_LTA	GCST90274840	0.00194714	22.1275	1.14514e-05	TRUE	3.41739e-05
rs55924857	15	57830694	C	T	0.00762903	0.0229892	0.74	115803	multiple sclerosis || id:ieu-b-18	ieu-b-18	C	T	0.0934	0.8535	15	57830694	0.0183	3.33e-07	11792	IL-13_IL13	GCST90274799	0.00220417	26.0446	9.50995e-07	TRUE	1.94517e-06
rs55939507	8	126413022	A	G	0.0232686	0.0258637	0.3683	115803	multiple sclerosis || id:ieu-b-18	ieu-b-18	A	G	0.0768	0.4768	8	126413022	0.0166	3.72e-06	9460	ST1A1_SULT1A1	GCST90274836	0.00225753	21.4	6.98946e-06	TRUE	2.68282e-05
rs559651	8	41555366	C	T	0.0243999	0.0178648	0.172	115803	multiple sclerosis || id:ieu-b-18	ieu-b-18	C	T	0.0594	0.6496	8	41555366	0.0125	2.01e-06	14715	OSM_OSM	GCST90274831	0.00153224	22.5784	1.61087e-05	TRUE	5.9195e-05
rs56009454	1	40059778	G	T	-0.0254204	0.0171249	0.1377	115803	multiple sclerosis || id:ieu-b-18	ieu-b-18	G	T	0.0637	0.3753	1	40045085	0.0139	4.59e-06	10894	OPG_TNFRSF11B	GCST90274830	0.00192409	20.9976	1.90278e-05	TRUE	8.0101e-05
rs56023600	9	5636355	C	T	0.0360418	0.0321725	0.2626	115803	multiple sclerosis || id:ieu-b-18	ieu-b-18	C	T	0.0856	0.8764	9	5636355	0.0186	4.18e-06	14287	TWEAK_TNFSF12	GCST90274846	0.00148026	21.1768	1.08374e-05	TRUE	7.20584e-05
rs56079234	2	230367155	A	G	0.0157749	0.0177779	0.3749	115803	multiple sclerosis || id:ieu-b-18	ieu-b-18	A	G	0.0647	0.6831	2	230367155	0.0145	8.12e-06	11335	TNFRSF9_TNFRSF9	GCST90274841	0.00175343	19.9065	6.79919e-06	TRUE	6.55633e-05
rs56097553	12	82467039	A	G	0.0940909	0.123626	0.4466	115803	multiple sclerosis || id:ieu-b-18	ieu-b-18	A	G	0.1384	0.0405	12	82467039	0.0312	9.17e-06	14744	CASP-8_CASP8	GCST90274763	0.00133281	19.6745	5.0022e-06	TRUE	8.8244e-05
rs56131468	10	132716137	A	G	0.0251127	0.0242701	0.3008	115803	multiple sclerosis || id:ieu-b-18	ieu-b-18	A	G	0.0833	0.1323	10	132716137	0.0178	2.87e-06	14296	CCL4_CCL4	GCST90274770	0.00152957	21.8972	9.24544e-06	TRUE	4.68798e-05
rs56139330	16	58199203	A	G	-0.00742752	0.0225982	0.7424	115803	multiple sclerosis || id:ieu-b-18	ieu-b-18	A	G	0.0777	0.8369	16	58197178	0.0173	7.08e-06	12197	ADA_ADA	GCST90274759	0.00165112	20.1687	9.32883e-07	TRUE	3.061e-05
rs56244095	17	7073091	A	C	-0.00707491	0.0271619	0.7945	115803	multiple sclerosis || id:ieu-b-18	ieu-b-18	A	C	0.1013	0.2121	17	7063899	0.0156	8.38e-11	14286	SLAMF1_SLAMF1	GCST90274835	0.00294292	42.1608	5.8588e-07	TRUE	1.5723e-09
rs56266057	10	17082153	T	G	0.0242047	0.0272153	0.3738	115803	multiple sclerosis || id:ieu-b-18	ieu-b-18	T	G	0.0796	0.8662	10	17082153	0.018	9.77e-06	14295	IL-18_IL18	GCST90274803	0.00136617	19.5533	6.83058e-06	TRUE	0.000106158
rs56268787	3	152573197	C	T	0.0230327	0.0276006	0.404	115803	multiple sclerosis || id:ieu-b-18	ieu-b-18	C	T	0.0936	0.0955	3	152573197	0.0203	4.01e-06	14737	EN-RAGE_S100A12	GCST90274786	0.00144054	21.2569	6.01364e-06	TRUE	4.88683e-05
rs56272634	2	111846068	T	C	0.0556239	0.0181935	0.00223301	115803	multiple sclerosis || id:ieu-b-18	ieu-b-18	T	C	0.0704	0.6994	2	111846068	0.0126	2.31e-08	14729	CD244_CD244	GCST90274771	0.00211501	31.2137	8.07129e-05	TRUE	2.30194e-05
rs56282088	8	81502336	A	G	0.146877	0.145334	0.3122	115803	multiple sclerosis || id:ieu-b-18	ieu-b-18	A	G	0.2815	0.0165	8	81502336	0.0571	8.23e-07	10919	IL-22RA1_IL22RA1	GCST90274809	0.00222094	24.2999	8.81976e-06	TRUE	1.01569e-05
rs56294840	4	56646059	A	G	-0.00299551	0.0237663	0.8997	115803	multiple sclerosis || id:ieu-b-18	ieu-b-18	A	G	0.0776	0.858	4	56646059	0.0171	5.68e-06	14287	CD6_CD6	GCST90274774	0.00143934	20.5907	1.37185e-07	TRUE	2.25143e-05
rs56304087	2	47823379	C	T	0.0157749	0.0166599	0.3437	115803	multiple sclerosis || id:ieu-b-18	ieu-b-18	C	T	0.0584	0.4948	2	47823379	0.0131	8.27e-06	11778	TNF_TNF	GCST90274839	0.00168453	19.8705	7.74235e-06	TRUE	7.56116e-05
rs56391958	16	62005709	G	A	-0.0436385	0.033764	0.1962	115803	multiple sclerosis || id:ieu-b-18	ieu-b-18	G	A	0.1197	0.0816	16	62005709	0.0249	1.53e-06	11341	FGF-5_FGF5	GCST90274790	0.00203355	23.1054	1.44249e-05	TRUE	2.67211e-05
rs56397903	8	26741279	A	G	0.102286	0.145381	0.4817	115803	multiple sclerosis || id:ieu-b-18	ieu-b-18	A	G	0.1968	0.9744	8	26741279	0.0424	3.46e-06	14743	CX3CL1_CX3CL1	GCST90274778	0.00145914	21.5407	4.27467e-06	TRUE	3.56993e-05
rs56675286	17	34358060	C	A	-0.00210221	0.0530658	0.9684	115803	multiple sclerosis || id:ieu-b-18	ieu-b-18	C	A	0.1806	0.0383	17	34358060	0.0325	2.75e-08	14743	MIP-1 alpha_CCL3	GCST90274825	0.00209013	30.8752	1.35522e-08	TRUE	1.80741e-07
rs56675723	11	120941125	T	C	0.0191161	0.0193822	0.324	115803	multiple sclerosis || id:ieu-b-18	ieu-b-18	T	C	0.0666	0.7791	11	120941125	0.0149	7.83e-06	12412	CX3CL1_CX3CL1	GCST90274778	0.00160707	19.9759	8.39995e-06	TRUE	8.16518e-05
rs56702825	8	504034	A	G	-0.0313875	0.0431521	0.467	115803	multiple sclerosis || id:ieu-b-18	ieu-b-18	A	G	0.1383	0.9451	8	504034	0.0303	5.01e-06	11766	IL-17A_IL17A	GCST90274801	0.00176751	20.8298	4.56873e-06	TRUE	3.68955e-05
rs56836641	7	155637974	C	T	-0.00300451	0.0466068	0.9486	115803	multiple sclerosis || id:ieu-b-18	ieu-b-18	C	T	0.163	0.0477	7	155637974	0.0301	6.12e-08	14743	IL-18_IL18	GCST90274803	0.00198515	29.3213	3.58869e-08	TRUE	3.84406e-07
rs56889120	1	174221460	A	G	0.0250828	0.0254424	0.3242	115803	multiple sclerosis || id:ieu-b-18	ieu-b-18	A	G	0.097	0.8744	1	174141356	0.021	3.86e-06	11340	IL-7_IL7	GCST90274816	0.00187791	21.3318	8.39305e-06	TRUE	3.92352e-05
rs57053056	3	128983680	G	T	0.0188218	0.027228	0.4894	115803	multiple sclerosis || id:ieu-b-18	ieu-b-18	G	T	0.0841	0.1057	3	128983680	0.0187	6.88e-06	14730	TWEAK_TNFSF12	GCST90274846	0.00137123	20.2232	4.12645e-06	TRUE	6.26949e-05
rs57104839	13	28147359	A	G	-0.0197946	0.0308718	0.5214	115803	multiple sclerosis || id:ieu-b-18	ieu-b-18	A	G	0.0915	0.903	13	28147359	0.0196	3.04e-06	14736	hGDNF_GDNF	GCST90274792	0.00147676	21.7907	3.55022e-06	TRUE	2.914e-05
rs57191857	9	10640144	G	A	0.0648586	0.0455858	0.1548	115803	multiple sclerosis || id:ieu-b-18	ieu-b-18	G	A	0.1429	0.9571	9	10640144	0.0299	1.76e-06	14734	FIt3L_FLT3LG	GCST90274791	0.00154785	22.8383	1.74806e-05	TRUE	5.77233e-05
rs57193877	14	65654346	T	C	0.0420053	0.046817	0.3696	115803	multiple sclerosis || id:ieu-b-18	ieu-b-18	T	C	0.1572	0.9611	14	65654346	0.0311	4.31e-07	14725	HGF_HGF	GCST90274793	0.00173211	25.5461	6.95161e-06	TRUE	8.27737e-06
rs5743604	4	38801285	G	A	0.0452066	0.0204708	0.0272201	115803	multiple sclerosis || id:ieu-b-18	ieu-b-18	G	A	0.0736	0.7503	4	38801285	0.0135	4.98e-08	14737	MIP-1 alpha_CCL3	GCST90274825	0.00201282	29.7187	4.21118e-05	TRUE	1.12945e-05
rs5743614	4	38808632	T	C	0.0313875	0.0234856	0.1814	115803	multiple sclerosis || id:ieu-b-18	ieu-b-18	T	C	0.0728	0.2565	4	38798935	0.0143	3.56e-07	12859	CCL4_CCL4	GCST90274770	0.00201145	25.9133	1.54238e-05	TRUE	1.0568e-05
rs5744249	11	112025306	A	C	-0.00598207	0.0189858	0.7527	115803	multiple sclerosis || id:ieu-b-18	ieu-b-18	A	C	0.2039	0.7618	11	112025306	0.0135	1.53e-51	14742	IL-18_IL18	GCST90274803	0.0152385	228.091	8.57299e-07	TRUE	4.91767e-45
rs5745687	7	81359051	C	T	-0.0662466	0.0331493	0.0456699	115803	multiple sclerosis || id:ieu-b-18	ieu-b-18	C	T	0.1943	0.0608	7	81359051	0.0242	9.83e-16	14733	HGF_HGF	GCST90274793	0.0043564	64.4549	3.44867e-05	TRUE	5.7889e-12
rs5751454	22	43649715	T	C	0.00190181	0.059731	0.9746	115803	multiple sclerosis || id:ieu-b-18	ieu-b-18	T	C	0.1823	0.0287	22	43649715	0.0398	4.64e-06	13680	NT-3_NTF3	GCST90274829	0.00153128	20.977	8.75432e-09	TRUE	1.56169e-05
rs5756680	22	37842933	T	C	-0.040854	0.0244946	0.0953411	115803	multiple sclerosis || id:ieu-b-18	ieu-b-18	T	C	0.0848	0.177	22	37842933	0.0186	5.14e-06	9905	IL-13_IL13	GCST90274799	0.00209412	20.7816	2.40218e-05	TRUE	9.39988e-05
rs5769672	22	49877754	G	T	-0.00657832	0.038179	0.8632	115803	multiple sclerosis || id:ieu-b-18	ieu-b-18	G	T	0.1184	0.9406	22	49877754	0.0257	4.09e-06	14732	CCL20_CCL20	GCST90274766	0.00143863	21.2216	2.56371e-07	TRUE	1.86948e-05
rs57876893	14	23580861	T	G	-0.00491204	0.0718568	0.9455	115803	multiple sclerosis || id:ieu-b-18	ieu-b-18	T	G	0.1915	0.0279	14	23580861	0.043	8.45e-06	11776	IL-17A_IL17A	GCST90274801	0.0016814	19.8302	4.0353e-08	TRUE	2.43734e-05
rs579459	9	136154168	T	C	0.045069	0.0197337	0.02238	115803	multiple sclerosis || id:ieu-b-18	ieu-b-18	T	C	0.1098	0.7888	9	136154168	0.0157	2.68e-12	11785	TWEAK_TNFSF12	GCST90274846	0.00413311	48.9026	4.50409e-05	TRUE	2.47035e-09
rs58524610	12	11768143	T	G	0.114962	0.0995783	0.2483	115803	multiple sclerosis || id:ieu-b-18	ieu-b-18	T	G	0.223	0.0204	12	11768143	0.0491	5.58e-06	14287	CXCL9_CXCL9	GCST90274784	0.00144171	20.6246	1.15096e-05	TRUE	9.57541e-05
rs58634322	2	12848518	C	T	-0.0119286	0.0266137	0.654	115803	multiple sclerosis || id:ieu-b-18	ieu-b-18	C	T	0.1011	0.8961	2	12848518	0.0226	7.7e-06	11344	TNFB_LTA	GCST90274840	0.00176098	20.0082	1.73482e-06	TRUE	3.57136e-05
rs58679828	17	64340405	A	G	0.140412	0.0639879	0.0282098	115803	multiple sclerosis || id:ieu-b-18	ieu-b-18	A	G	0.1808	0.0225	17	64340405	0.0407	8.9e-06	14736	CST5_CST5	GCST90274777	0.00133736	19.731	4.15798e-05	TRUE	0.000570003
rs58743186	11	130975896	G	A	-0.0220411	0.0204534	0.2812	115803	multiple sclerosis || id:ieu-b-18	ieu-b-18	G	A	0.0717	0.1931	11	130975896	0.0154	3.23e-06	12818	TWEAK_TNFSF12	GCST90274846	0.00168827	21.6735	1.00281e-05	TRUE	4.58385e-05
rs58801460	5	11362066	A	G	0.0620882	0.0339565	0.0674808	115803	multiple sclerosis || id:ieu-b-18	ieu-b-18	A	G	0.0964	0.081	5	11362066	0.0216	8.08e-06	14736	LAP TGF-beta-1_TGFB1	GCST90274818	0.00134983	19.9153	2.887e-05	TRUE	0.000333345
rs58811245	20	60733022	C	T	-0.0230327	0.0350756	0.5114	115803	multiple sclerosis || id:ieu-b-18	ieu-b-18	C	T	0.1051	0.9266	20	60732102	0.0234	7.07e-06	14723	MMP-1_MMP1	GCST90274826	0.0013683	20.1704	3.72362e-06	TRUE	6.10572e-05
rs59235092	16	79977921	A	G	0.0256255	0.0529013	0.6281	115803	multiple sclerosis || id:ieu-b-18	ieu-b-18	A	G	0.2122	0.0274	16	79977921	0.0439	1.34e-06	11784	IL-13_IL13	GCST90274799	0.00197883	23.3608	2.02628e-06	TRUE	8.357e-06
rs59312158	16	88582345	G	A	0.140631	0.13368	0.2928	115803	multiple sclerosis || id:ieu-b-18	ieu-b-18	G	A	0.19	0.0309	16	88582345	0.0385	8.01e-07	13672	CXCL5_CXCL5	GCST90274782	0.0017782	24.3513	9.55681e-06	TRUE	1.53526e-05
rs59356989	5	107423766	G	A	-0.0364284	0.0227871	0.1099	115803	multiple sclerosis || id:ieu-b-18	ieu-b-18	G	A	0.0882	0.8432	5	107423766	0.0177	6.26e-07	11790	IL-17C_IL17C	GCST90274802	0.00210166	24.8266	2.20689e-05	TRUE	2.05225e-05
rs59446445	5	154577444	A	G	-0.0165621	0.0515719	0.748101	115803	multiple sclerosis || id:ieu-b-18	ieu-b-18	A	G	0.1741	0.0321	5	154577444	0.038	4.61e-06	11790	IL-20RA_IL20RA	GCST90274808	0.00177723	20.9873	8.90619e-07	TRUE	1.99581e-05
rs59465157	5	115740808	A	G	-0.029753	0.0418671	0.4773	115803	multiple sclerosis || id:ieu-b-18	ieu-b-18	A	G	0.1295	0.0442	5	115740808	0.0287	6.42e-06	14744	CXCL10_CXCL10	GCST90274780	0.00137899	20.3571	4.36116e-06	TRUE	6.08253e-05
rs59752567	15	58791416	G	T	0.0348844	0.0355238	0.3261	115803	multiple sclerosis || id:ieu-b-18	ieu-b-18	G	T	0.0923	0.0938	15	58791416	0.0204	6.05e-06	14730	CDCP1_CDCP1	GCST90274775	0.00138783	20.4684	8.32737e-06	TRUE	8.48192e-05
rs59772299	5	126921537	T	G	-0.0133892	0.0194139	0.490399	115803	multiple sclerosis || id:ieu-b-18	ieu-b-18	T	G	0.0627	0.7552	5	126921537	0.0133	2.43e-06	14730	uPA_PLAU	GCST90274847	0.00150652	22.2215	4.10742e-06	TRUE	2.58608e-05
rs597808	12	111973358	A	G	0.0696193	0.0171464	4.90095e-05	115803	multiple sclerosis || id:ieu-b-18	ieu-b-18	A	G	0.0662	0.478	12	111973358	0.0134	7.8e-07	11334	uPA_PLAU	GCST90274847	0.00214877	24.4022	0.000142344	TRUE	0.000464307
rs597808	12	111973358	A	G	0.0696193	0.0171464	4.90095e-05	115803	multiple sclerosis || id:ieu-b-18	ieu-b-18	A	G	0.116	0.4779	12	111973358	0.0134	4.86e-18	11335	CD6_CD6	GCST90274774	0.00656785	74.9255	0.000142344	TRUE	1.9287e-12
rs59801342	9	132432461	A	G	0.243984	0.111622	0.0288297	115803	multiple sclerosis || id:ieu-b-18	ieu-b-18	A	G	0.229	0.024	9	132432461	0.0497	4.07e-06	10721	TNFSF14_TNFSF14	GCST90274842	0.00197635	21.2264	4.12565e-05	TRUE	0.000163315
rs59872649	2	148430383	G	A	-0.00160128	0.0348007	0.9633	115803	multiple sclerosis || id:ieu-b-18	ieu-b-18	G	A	0.1093	0.0652	2	148430383	0.0232	2.46e-06	14734	CDCP1_CDCP1	GCST90274775	0.00150415	22.1925	1.8283e-08	TRUE	9.85237e-06
rs5992909	22	17005246	T	C	0.0927734	0.113693	0.4145	115803	multiple sclerosis || id:ieu-b-18	ieu-b-18	T	C	0.0828	0.4646	22	17005246	0.0186	8.52e-06	6879	IL-17C_IL17C	GCST90274802	0.0028725	19.8111	5.74996e-06	TRUE	3.64575e-05
rs59950280	4	3452345	A	G	0.0306654	0.0199094	0.1235	115803	multiple sclerosis || id:ieu-b-18	ieu-b-18	A	G	0.1219	0.328	4	3452345	0.0131	1.34e-20	13222	HGF_HGF	GCST90274793	0.00650628	86.5763	2.04861e-05	TRUE	9.398e-17
rs60006581	21	38144075	A	G	-0.018164	0.0283422	0.521601	115803	multiple sclerosis || id:ieu-b-18	ieu-b-18	A	G	0.0905	0.9052	21	38144075	0.0203	8.27e-06	14724	CD244_CD244	GCST90274771	0.00134801	19.8722	3.54684e-06	TRUE	6.8166e-05
rs6002001	22	41054967	A	G	0.127493	0.149003	0.3922	115803	multiple sclerosis || id:ieu-b-18	ieu-b-18	A	G	0.6489	0.0043	22	41054967	0.1417	4.66e-06	6861	LIF-R_LIFR	GCST90274820	0.00304721	20.9647	6.32219e-06	TRUE	2.19595e-05
rs60141220	1	26395741	G	A	-0.0114655	0.0215735	0.5951	115803	multiple sclerosis || id:ieu-b-18	ieu-b-18	G	A	0.0777	0.1703	1	26395741	0.0165	2.49e-06	13221	CXCL11_CXCL11	GCST90274781	0.00167449	22.1722	2.43911e-06	TRUE	1.79086e-05
rs60235102	11	105060888	T	C	-0.00863719	0.031615	0.784701	115803	multiple sclerosis || id:ieu-b-18	ieu-b-18	T	C	0.1154	0.9237	11	105060888	0.0225	2.91e-07	14722	IL-18_IL18	GCST90274803	0.00178363	26.3019	6.44534e-07	TRUE	2.16513e-06
rs60277384	5	84356011	C	T	0.0108587	0.0268679	0.686099	115803	multiple sclerosis || id:ieu-b-18	ieu-b-18	C	T	0.0881	0.8922	5	84356011	0.019	3.54e-06	14742	FGF-21_FGF21	GCST90274788	0.00145631	21.4974	1.41051e-06	TRUE	2.33767e-05
rs60306270	16	49575164	G	A	-0.0267547	0.0245756	0.2763	115803	multiple sclerosis || id:ieu-b-18	ieu-b-18	G	A	0.0886	0.1398	16	49575164	0.0191	3.51e-06	11781	IL-24_IL24	GCST90274810	0.00182317	21.5143	1.02347e-05	TRUE	4.37465e-05
rs60459634	4	160629137	G	A	0.00682323	0.0307862	0.8246	115803	multiple sclerosis || id:ieu-b-18	ieu-b-18	G	A	0.1063	0.0886	4	160629137	0.0229	3.45e-06	14288	SIRT2_SIRT2	GCST90274834	0.00150581	21.5444	4.24185e-07	TRUE	1.6726e-05
rs60545802	5	132204577	G	T	-0.0166604	0.0219383	0.4476	115803	multiple sclerosis || id:ieu-b-18	ieu-b-18	G	T	0.0701	0.8291	5	132204577	0.0154	5.32e-06	14716	TGF-alpha_TGFA	GCST90274838	0.00140603	20.7174	4.98024e-06	TRUE	5.54735e-05
rs60586299	18	3479423	C	T	0.0068763	0.0228633	0.7636	115803	multiple sclerosis || id:ieu-b-18	ieu-b-18	C	T	0.0654	0.3077	18	3479423	0.0134	1.06e-06	14288	CST5_CST5	GCST90274777	0.00166437	23.8169	7.81123e-07	TRUE	6.68736e-06
rs6063153	20	46454945	T	C	-0.0291704	0.0215969	0.1768	115803	multiple sclerosis || id:ieu-b-18	ieu-b-18	T	C	0.0636	0.3364	20	46454945	0.0126	4.47e-07	14287	TRANCE_TNFSF11	GCST90274844	0.00178016	25.4749	1.57537e-05	TRUE	1.61091e-05
rs6073958	20	44551855	C	T	-0.0377774	0.0207351	0.0684699	115803	multiple sclerosis || id:ieu-b-18	ieu-b-18	C	T	0.2858	0.8039	20	44551855	0.0144	1.16e-87	14730	SCF_KITLG	GCST90274833	0.0260457	393.859	2.86634e-05	TRUE	2.0245e-72
rs60781061	6	85286724	A	G	0.0150856	0.0576583	0.793601	115803	multiple sclerosis || id:ieu-b-18	ieu-b-18	A	G	0.1773	0.9431	6	85285875	0.0398	8.4e-06	9265	IL-33_IL33	GCST90274812	0.00213736	19.8407	5.91138e-07	TRUE	2.51757e-05
rs60821320	12	95312882	C	A	0.0805656	0.0297088	0.00669098	115803	multiple sclerosis || id:ieu-b-18	ieu-b-18	C	A	0.1083	0.0779	12	95312882	0.0232	3.04e-06	12852	LAP TGF-beta-1_TGFB1	GCST90274818	0.00169268	21.7878	6.35023e-05	TRUE	0.000356884
rs6083489	20	24298968	A	G	-0.490206	0.66555	0.4614	115803	multiple sclerosis || id:ieu-b-18	ieu-b-18	A	G	0.2365	0.9818	20	24298968	0.0474	6.06e-07	14288	CST5_CST5	GCST90274777	0.00173931	24.8911	4.6847e-06	TRUE	8.13501e-06
rs60988380	9	33117954	T	C	0.038429	0.0274812	0.162	115803	multiple sclerosis || id:ieu-b-18	ieu-b-18	T	C	0.0955	0.1058	9	33117954	0.0193	7.49e-07	14735	CD6_CD6	GCST90274774	0.0016589	24.4812	1.6886e-05	TRUE	2.80115e-05
rs6099755	20	56364589	A	G	-0.0683126	0.0265313	0.01003	115803	multiple sclerosis || id:ieu-b-18	ieu-b-18	A	G	0.095	0.1263	20	56364589	0.0212	7.42e-06	11345	IL-33_IL33	GCST90274812	0.00176686	20.077	5.72463e-05	TRUE	0.000455331
rs6100282	20	57518776	G	A	-0.0318003	0.0215643	0.1403	115803	multiple sclerosis || id:ieu-b-18	ieu-b-18	G	A	0.0715	0.198	20	57507885	0.0159	6.9e-06	12799	CCL4_CCL4	GCST90274770	0.00157745	20.2185	1.87789e-05	TRUE	0.000144424
rs61066542	3	183954203	G	A	-0.028879	0.0516806	0.576301	115803	multiple sclerosis || id:ieu-b-18	ieu-b-18	G	A	0.1808	0.9708	3	183944023	0.0397	5.26e-06	11981	VEGF_A_VEGFA	GCST90274848	0.00172811	20.7369	2.69647e-06	TRUE	3.14685e-05
rs61098036	17	53509585	G	A	-0.00965326	0.0222011	0.6637	115803	multiple sclerosis || id:ieu-b-18	ieu-b-18	G	A	0.0856	0.8232	17	53509585	0.0187	4.7e-06	9891	IL-1 alpha_IL1A	GCST90274805	0.002114	20.9496	1.63262e-06	TRUE	1.95806e-05
rs61589891	6	73859555	G	A	0.0206846	0.0491872	0.674099	115803	multiple sclerosis || id:ieu-b-18	ieu-b-18	G	A	0.1563	0.0545	6	73859555	0.0348	7.08e-06	9021	NRTN_NRTN	GCST90274828	0.00223118	20.168	1.52713e-06	TRUE	2.54553e-05
rs61742155	18	3896518	A	C	0.0537173	0.0324571	0.0979197	115803	multiple sclerosis || id:ieu-b-18	ieu-b-18	A	C	0.0805	0.129	18	3896518	0.018	7.74e-06	14729	EN-RAGE_S100A12	GCST90274786	0.00135608	19.9981	2.3653e-05	TRUE	0.000257065
rs61747728	1	179526214	T	C	-0.307926	0.0997355	0.00201902	115803	multiple sclerosis || id:ieu-b-18	ieu-b-18	T	C	0.1841	0.0399	1	179526214	0.0313	4.06e-09	14287	CD5_CD5	GCST90274773	0.00241561	34.5906	8.23086e-05	TRUE	6.07987e-06
rs61768480	1	1103150	A	G	-0.000499875	0.0225316	0.9823	115803	multiple sclerosis || id:ieu-b-18	ieu-b-18	A	G	0.0695	0.2776	1	1103150	0.0147	2.27e-06	13670	CD5_CD5	GCST90274773	0.00163251	22.3497	4.25037e-09	TRUE	8.10202e-06
rs61782461	1	101804329	C	T	-0.0558299	0.0713138	0.4337	115803	multiple sclerosis || id:ieu-b-18	ieu-b-18	C	T	0.2176	0.9829	1	101804329	0.0471	3.84e-06	14286	CDCP1_CDCP1	GCST90274775	0.00149182	21.341	5.29263e-06	TRUE	4.16742e-05
rs61792394	3	170851052	G	A	-0.040566	0.124322	0.744201	115803	multiple sclerosis || id:ieu-b-18	ieu-b-18	G	A	0.1569	0.9624	3	170851052	0.0338	3.45e-06	14286	FIt3L_FLT3LG	GCST90274791	0.00150608	21.5453	9.19424e-07	TRUE	1.95405e-05
rs61803119	1	153390202	T	G	0.0131866	0.0290072	0.6494	115803	multiple sclerosis || id:ieu-b-18	ieu-b-18	T	G	0.1501	0.1069	1	153390202	0.0194	1.02e-14	14295	EN-RAGE_S100A12	GCST90274786	0.00417022	59.8545	1.7846e-06	TRUE	9.11683e-13
rs61818787	1	190376438	C	T	0.00511305	0.0205492	0.8035	115803	multiple sclerosis || id:ieu-b-18	ieu-b-18	C	T	0.0759	0.8114	1	190376438	0.0148	2.92e-07	14732	VEGF_A_VEGFA	GCST90274848	0.00178207	26.2967	5.34635e-07	TRUE	2.08646e-06
rs61863416	10	130545142	A	G	-0.0344879	0.0400187	0.3888	115803	multiple sclerosis || id:ieu-b-18	ieu-b-18	A	G	0.136	0.9427	10	130545142	0.0283	1.54e-06	11774	IFN-gamma_IFNG	GCST90274794	0.00195763	23.0904	6.41346e-06	TRUE	1.59803e-05
rs61875680	10	107966626	G	A	-0.0313875	0.0278129	0.2591	115803	multiple sclerosis || id:ieu-b-18	ieu-b-18	G	A	0.0758	0.1611	10	107966626	0.0158	1.61e-06	14287	CXCL9_CXCL9	GCST90274784	0.00160836	23.0125	1.09977e-05	TRUE	3.31358e-05
rs61897389	11	47424278	G	T	-0.034074	0.023432	0.1459	115803	multiple sclerosis || id:ieu-b-18	ieu-b-18	G	T	0.0761	0.1322	11	47380087	0.0171	8.58e-06	14723	HGF_HGF	GCST90274793	0.00134337	19.8024	1.82603e-05	TRUE	0.000213801
rs61897429	11	47424864	G	A	-0.034074	0.0234378	0.146	115803	multiple sclerosis || id:ieu-b-18	ieu-b-18	G	A	0.0847	0.139	11	47424864	0.017	6.28e-07	14735	OSM_OSM	GCST90274831	0.00168185	24.8205	1.82512e-05	TRUE	2.63882e-05
rs61904946	11	116241126	T	G	-0.0191161	0.368251	0.9586	115803	multiple sclerosis || id:ieu-b-18	ieu-b-18	T	G	0.1257	0.0613	11	116241126	0.0282	8.29e-06	11792	IFN-gamma_IFNG	GCST90274794	0.00168211	19.8655	2.32701e-08	TRUE	2.34716e-05
rs61962729	13	77533163	G	T	0.0495054	0.0546263	0.3648	115803	multiple sclerosis || id:ieu-b-18	ieu-b-18	G	T	0.0978	0.9054	13	77533163	0.0217	6.58e-06	14288	STAMPB_STAMBP	GCST90274837	0.00141961	20.3094	7.09229e-06	TRUE	7.79904e-05
rs61968587	13	109537182	G	A	0.250386	0.272855	0.3588	115803	multiple sclerosis || id:ieu-b-18	ieu-b-18	G	A	0.2671	0.9843	13	109537182	0.0567	2.47e-06	13798	OPG_TNFRSF11B	GCST90274830	0.00160571	22.188	7.27178e-06	TRUE	3.29709e-05
rs61984458	14	64861479	C	T	-0.00260339	0.096155	0.9784	115803	multiple sclerosis || id:ieu-b-18	ieu-b-18	C	T	0.1955	0.0285	14	64861479	0.043	5.45e-06	11345	IL-4_IL4	GCST90274813	0.0018187	20.6671	6.33027e-09	TRUE	1.49783e-05
rs61992201	14	48507353	T	G	0.00130085	0.0260677	0.9602	115803	multiple sclerosis || id:ieu-b-18	ieu-b-18	T	G	0.0888	0.1397	14	48507353	0.0201	9.97e-06	10267	IL-20_IL20	GCST90274807	0.00189743	19.5141	2.15049e-08	TRUE	2.46431e-05
rs61997688	14	57398908	C	T	-0.00429078	0.0204114	0.8335	115803	multiple sclerosis || id:ieu-b-18	ieu-b-18	C	T	0.0757	0.8019	14	57398908	0.017	8.47e-06	11772	IL-24_IL24	GCST90274810	0.00168156	19.8253	3.81605e-07	TRUE	2.95397e-05
rs62031354	16	9111455	T	C	-0.0169554	0.0405968	0.6762	115803	multiple sclerosis || id:ieu-b-18	ieu-b-18	T	C	0.1034	0.1078	16	9111455	0.023	6.94e-06	11335	uPA_PLAU	GCST90274847	0.00177988	20.2073	1.50633e-06	TRUE	3.12609e-05
rs62069649	17	59402478	A	G	0.120136	0.341763	0.7252	115803	multiple sclerosis || id:ieu-b-18	ieu-b-18	A	G	0.2206	0.0267	17	59402478	0.0482	4.72e-06	10431	IL-5_IL5	GCST90274814	0.0020041	20.9427	1.06705e-06	TRUE	1.86466e-05
rs62092633	18	55441626	C	T	0.0475513	0.070747	0.5015	115803	multiple sclerosis || id:ieu-b-18	ieu-b-18	C	T	0.1249	0.1005	18	55441626	0.0259	1.42e-06	11344	Beta-NGF_NGF	GCST90274762	0.00204583	23.2514	3.90117e-06	TRUE	1.08565e-05
rs62120726	2	15734798	A	G	-0.016231	0.0219143	0.4589	115803	multiple sclerosis || id:ieu-b-18	ieu-b-18	A	G	0.0786	0.8077	2	15734798	0.0172	4.88e-06	11343	NRTN_NRTN	GCST90274828	0.00183764	20.8791	4.73719e-06	TRUE	3.50192e-05
rs62123269	19	8201266	T	C	-0.00488803	0.0280787	0.8618	115803	multiple sclerosis || id:ieu-b-18	ieu-b-18	T	C	0.2138	0.1129	19	8199686	0.0198	3.52e-27	14288	CCL25_CCL25	GCST90274768	0.00809439	116.58	2.61699e-07	TRUE	4.72549e-24
rs62144964	2	31652761	A	G	-0.00757127	0.0250974	0.762901	115803	multiple sclerosis || id:ieu-b-18	ieu-b-18	A	G	0.0852	0.1223	2	31652761	0.019	7.32e-06	11782	IL-15RA_IL15RA	GCST90274800	0.00170378	20.1047	7.859e-07	TRUE	2.93092e-05
rs62200304	20	20119931	C	A	-0.0137056	0.03959	0.729201	115803	multiple sclerosis || id:ieu-b-18	ieu-b-18	C	A	0.115	0.9336	20	20119931	0.0244	2.44e-06	14287	CXCL9_CXCL9	GCST90274784	0.00155239	22.2103	1.03493e-06	TRUE	1.48775e-05
rs62201455	20	12689462	C	A	0.00110061	0.0744173	0.9882	115803	multiple sclerosis || id:ieu-b-18	ieu-b-18	C	A	0.2136	0.9807	20	12689462	0.0451	2.18e-06	14722	CCL13_CCL13	GCST90274824	0.00152132	22.428	1.88889e-09	TRUE	8.40699e-06
rs62208309	20	51942555	C	T	0.0706448	0.0676275	0.2962	115803	multiple sclerosis || id:ieu-b-18	ieu-b-18	C	T	0.1371	0.0542	20	51942555	0.0309	9.13e-06	14296	CXCL10_CXCL10	GCST90274780	0.00137514	19.6833	9.42318e-06	TRUE	0.000123829
rs62211039	21	24140005	A	G	-0.137195	0.149538	0.3589	115803	multiple sclerosis || id:ieu-b-18	ieu-b-18	A	G	0.3703	0.9894	21	24140005	0.083	8.14e-06	9358	FGF-5_FGF5	GCST90274790	0.00212249	19.9002	7.26872e-06	TRUE	5.38106e-05
rs62213023	21	43995327	C	T	-0.0152152	0.0476125	0.7493	115803	multiple sclerosis || id:ieu-b-18	ieu-b-18	C	T	0.1676	0.0399	21	43995327	0.0374	7.42e-06	11345	LIF_LIF	GCST90274819	0.00176698	20.0784	8.81862e-07	TRUE	2.922e-05
rs62243355	3	36072052	C	T	0.0508832	0.0292366	0.08179	115803	multiple sclerosis || id:ieu-b-18	ieu-b-18	C	T	0.0981	0.0997	3	36072052	0.0196	5.58e-07	14731	hGDNF_GDNF	GCST90274792	0.00169768	25.0476	2.6156e-05	TRUE	3.66158e-05
rs62253189	3	69959680	G	A	-0.0876445	0.0522623	0.0935406	115803	multiple sclerosis || id:ieu-b-18	ieu-b-18	G	A	0.108	0.9404	3	69959680	0.0244	9.59e-06	14718	DNER_DNER	GCST90274785	0.00132936	19.5888	2.42856e-05	TRUE	0.000312387
rs62257659	3	79589418	G	A	-0.294087	0.152627	0.0539995	115803	multiple sclerosis || id:ieu-b-18	ieu-b-18	G	A	0.2015	0.9745	3	79589418	0.042	1.61e-06	14727	IL-18R1_IL18R1	GCST90274804	0.00156048	23.014	3.20599e-05	TRUE	0.000108777
rs62258077	3	58363371	C	T	0.0339705	0.0168465	0.0437502	115803	multiple sclerosis || id:ieu-b-18	ieu-b-18	C	T	0.063	0.6603	3	58363371	0.013	1.26e-06	11762	LIF-R_LIFR	GCST90274820	0.00199272	23.4812	3.51121e-05	TRUE	6.25376e-05
rs62272916	3	151541803	G	A	-0.00767051	0.0249487	0.758501	115803	multiple sclerosis || id:ieu-b-18	ieu-b-18	G	A	0.0834	0.1182	3	151541803	0.0176	2.15e-06	14710	CXCL9_CXCL9	GCST90274784	0.00152416	22.4516	8.16282e-07	TRUE	1.30743e-05
rs62277657	3	111720183	A	G	0.0223479	0.0203913	0.2731	115803	multiple sclerosis || id:ieu-b-18	ieu-b-18	A	G	0.0833	0.1972	3	111720183	0.0166	5.22e-07	11777	ARTN_ARTN	GCST90274760	0.00213359	25.1768	1.03721e-05	TRUE	8.76261e-06
rs62284704	3	155453189	A	C	0.0456424	0.0295304	0.1222	115803	multiple sclerosis || id:ieu-b-18	ieu-b-18	A	C	0.089	0.9101	3	155453189	0.0201	9.52e-06	14734	TRAIL_TNFSF10	GCST90274843	0.00132889	19.6033	2.06289e-05	TRUE	0.000262283
rs62292952	3	132200719	T	G	0.0127813	0.0257398	0.6195	115803	multiple sclerosis || id:ieu-b-18	ieu-b-18	T	G	0.2346	0.8822	3	132200719	0.0185	7.53e-37	14728	CCL19_CCL19	GCST90274765	0.0108007	160.788	2.12925e-06	TRUE	6.67529e-32
rs62298642	4	80968240	A	G	-0.0282959	0.0270481	0.2955	115803	multiple sclerosis || id:ieu-b-18	ieu-b-18	A	G	0.1131	0.8677	4	80968240	0.0207	4.66e-08	11341	FGF-5_FGF5	GCST90274790	0.00262538	29.8475	9.45055e-06	TRUE	9.62879e-07
rs62307586	4	61224008	G	T	0.0228372	0.0179986	0.2045	115803	multiple sclerosis || id:ieu-b-18	ieu-b-18	G	T	0.0552	0.2859	4	61224008	0.0124	8.52e-06	14735	FGF-23_FGF23	GCST90274789	0.00134308	19.8142	1.39024e-05	TRUE	0.000166374
rs62319741	4	124571895	T	C	-0.027907	0.0395564	0.4805	115803	multiple sclerosis || id:ieu-b-18	ieu-b-18	T	C	0.1281	0.9456	4	124571895	0.0258	6.87e-07	14733	ADA_ADA	GCST90274759	0.00167048	24.649	4.29812e-06	TRUE	9.08801e-06
rs62338232	4	185760185	G	A	0.0259601	0.0283781	0.3603	115803	multiple sclerosis || id:ieu-b-18	ieu-b-18	G	A	0.0813	0.1357	4	185760185	0.018	6.28e-06	14288	IL-7_IL7	GCST90274816	0.00142576	20.3974	7.22654e-06	TRUE	7.59416e-05
rs62351325	5	19698240	T	C	-0.147456	0.135249	0.2756	115803	multiple sclerosis || id:ieu-b-18	ieu-b-18	T	C	0.1557	0.9627	5	19698240	0.0344	6.01e-06	14744	IL-18_IL18	GCST90274803	0.00138753	20.4834	1.02646e-05	TRUE	9.81296e-05
rs62373966	5	90058982	T	G	-0.0231663	0.0361997	0.5222	115803	multiple sclerosis || id:ieu-b-18	ieu-b-18	T	G	0.1407	0.9234	5	90058982	0.0273	2.55e-07	11777	PD-L1_CD274	GCST90274832	0.00225035	26.5576	3.53663e-06	TRUE	2.43644e-06
rs62387962	5	157298830	G	T	-0.0105555	0.0234343	0.6524	115803	multiple sclerosis || id:ieu-b-18	ieu-b-18	G	T	0.078	0.1347	5	157298830	0.0176	9.34e-06	14288	IL-7_IL7	GCST90274816	0.00137276	19.6383	1.75203e-06	TRUE	5.55993e-05
rs62394571	6	40514231	C	T	0.0100493	0.0712911	0.8879	115803	multiple sclerosis || id:ieu-b-18	ieu-b-18	C	T	0.1649	0.0319	6	40514231	0.0363	5.55e-06	14736	TRANCE_TNFSF11	GCST90274844	0.00139843	20.6333	1.71589e-07	TRUE	2.33823e-05
rs62398898	5	161746014	C	T	0.0247026	0.0398666	0.535499	115803	multiple sclerosis || id:ieu-b-18	ieu-b-18	C	T	0.1161	0.9437	5	161746014	0.0259	7.37e-06	14717	SCF_KITLG	GCST90274833	0.00136349	20.0912	3.31553e-06	TRUE	5.99652e-05
rs62415545	6	69158925	G	A	-0.0294617	0.0276019	0.2858	115803	multiple sclerosis || id:ieu-b-18	ieu-b-18	G	A	0.0963	0.9079	6	69144519	0.0216	8.26e-06	12851	TRANCE_TNFSF11	GCST90274844	0.00154432	19.8736	9.83832e-06	TRUE	9.98495e-05
rs62436191	6	146809314	A	G	0.0252152	0.0548795	0.6459	115803	multiple sclerosis || id:ieu-b-18	ieu-b-18	A	G	0.1194	0.0762	6	146809314	0.0234	3.35e-07	14288	CST5_CST5	GCST90274777	0.00181893	26.0325	1.82302e-06	TRUE	3.16159e-06
rs62456601	7	55791452	T	C	0.0484091	0.0203613	0.0174301	115803	multiple sclerosis || id:ieu-b-18	ieu-b-18	T	C	0.0611	0.6697	7	55791153	0.0137	8.2e-06	12836	CCL20_CCL20	GCST90274766	0.00154717	19.8872	4.88101e-05	TRUE	0.000503254
rs624605	11	75754620	T	G	-0.00826574	0.0171536	0.629901	115803	multiple sclerosis || id:ieu-b-18	ieu-b-18	T	G	0.0619	0.4196	11	75754620	0.0133	3.25e-06	11341	FGF-5_FGF5	GCST90274790	0.00190633	21.6572	2.00512e-06	TRUE	1.74012e-05
rs62494116	8	13332042	T	C	0.0194887	0.0177639	0.2726	115803	multiple sclerosis || id:ieu-b-18	ieu-b-18	T	C	0.0578	0.6636	8	13332042	0.0117	7.81e-07	14729	Beta-NGF_NGF	GCST90274762	0.00165421	24.402	1.03938e-05	TRUE	1.84472e-05
rs62496673	8	19627714	C	T	0.00631993	0.0190824	0.7405	115803	multiple sclerosis || id:ieu-b-18	ieu-b-18	C	T	0.0579	0.2957	8	19627714	0.0129	7.18e-06	14728	VEGF_A_VEGFA	GCST90274848	0.00136597	20.1427	9.47209e-07	TRUE	3.87196e-05
rs62501135	8	23089208	G	A	0.0149871	0.0219682	0.4951	115803	multiple sclerosis || id:ieu-b-18	ieu-b-18	G	A	0.1532	0.2051	8	23089208	0.0148	4.13e-25	14288	TRANCE_TNFSF11	GCST90274844	0.00744351	107.135	4.01913e-06	TRUE	1.61567e-21
rs62640435	19	14762156	C	T	-0.0109598	0.017858	0.5394	115803	multiple sclerosis || id:ieu-b-18	ieu-b-18	C	T	0.0671	0.296	19	14759939	0.0127	1.27e-07	14292	VEGF_A_VEGFA	GCST90274848	0.00194938	27.9111	3.25256e-06	TRUE	1.75894e-06
rs6328	1	115829943	C	A	0.00139902	0.0173684	0.9358	115803	multiple sclerosis || id:ieu-b-18	ieu-b-18	C	A	0.0797	0.3498	1	115829943	0.0122	6.46e-11	13224	Beta-NGF_NGF	GCST90274762	0.00321688	42.6708	5.60294e-08	TRUE	7.31045e-10
rs635634	9	136155000	C	T	0.0587405	0.0205502	0.00425804	115803	multiple sclerosis || id:ieu-b-18	ieu-b-18	C	T	0.1145	0.1884	9	136155000	0.0166	5.29e-12	11792	CX3CL1_CX3CL1	GCST90274778	0.00401845	47.5687	7.05505e-05	TRUE	1.21858e-08
rs635634	9	136155000	C	T	0.0587405	0.0205502	0.00425804	115803	multiple sclerosis || id:ieu-b-18	ieu-b-18	C	T	0.2482	0.1875	9	136155000	0.0166	1.52e-50	11785	CCL25_CCL25	GCST90274768	0.0186164	223.519	7.05505e-05	TRUE	1.55697e-40
rs635634	9	136155000	C	T	0.0587405	0.0205502	0.00425804	115803	multiple sclerosis || id:ieu-b-18	ieu-b-18	C	T	0.2885	0.1918	9	136155000	0.0153	2.61e-79	11784	LIF-R_LIFR	GCST90274820	0.0292891	355.496	7.05505e-05	TRUE	7.60179e-65
rs636479	11	75419834	A	G	0.0159262	0.0170337	0.3498	115803	multiple sclerosis || id:ieu-b-18	ieu-b-18	A	G	0.0548	0.3757	11	75419643	0.0119	4.12e-06	14731	CCL25_CCL25	GCST90274768	0.00143751	21.2035	7.54902e-06	TRUE	5.77262e-05
rs6420556	18	56490046	C	T	0.0299471	0.025314	0.2368	115803	multiple sclerosis || id:ieu-b-18	ieu-b-18	C	T	0.0736	0.1755	18	56487606	0.0158	3.19e-06	14288	CCL20_CCL20	GCST90274766	0.00151639	21.696	1.20857e-05	TRUE	6.29625e-05
rs6441227	3	158534618	C	A	0.0571362	0.156934	0.715801	115803	multiple sclerosis || id:ieu-b-18	ieu-b-18	C	A	0.087	0.1824	3	158534618	0.0194	7.31e-06	10894	ADA_ADA	GCST90274759	0.00184267	20.1074	1.14466e-06	TRUE	2.93059e-05
rs6442763	3	2921515	A	C	0.0175452	0.0168062	0.2965	115803	multiple sclerosis || id:ieu-b-18	ieu-b-18	A	C	0.0648	0.4253	3	2921515	0.014	3.68e-06	11345	IFN-gamma_IFNG	GCST90274794	0.00188482	21.4199	9.41155e-06	TRUE	4.06915e-05
rs6446951	4	74574265	G	A	0.0626931	0.0360294	0.0818502	115803	multiple sclerosis || id:ieu-b-18	ieu-b-18	G	A	0.1894	0.0665	4	74574265	0.0241	3.87e-15	14729	IL-8_IL8	GCST90274817	0.00417576	61.7543	2.61458e-05	TRUE	9.62779e-12
rs6452820	5	72411335	G	A	-0.0482186	0.0235395	0.0405201	115803	multiple sclerosis || id:ieu-b-18	ieu-b-18	G	A	0.0738	0.8367	5	72411335	0.0159	3.46e-06	14286	CDCP1_CDCP1	GCST90274775	0.00150575	21.5406	3.62332e-05	TRUE	0.000216475
rs6453962	6	77907355	C	T	-0.018164	0.0166221	0.2745	115803	multiple sclerosis || id:ieu-b-18	ieu-b-18	C	T	0.0559	0.4699	6	77907355	0.0117	1.77e-06	14732	FIt3L_FLT3LG	GCST90274791	0.0015471	22.8241	1.03118e-05	TRUE	3.6048e-05
rs6463679	7	7345002	A	G	0.000700245	0.0162367	0.9656	115803	multiple sclerosis || id:ieu-b-18	ieu-b-18	A	G	0.0552	0.3628	7	7345002	0.0122	6.05e-06	14288	ADA_ADA	GCST90274759	0.00143075	20.4691	1.60617e-08	TRUE	2.10756e-05
rs6479556	9	93147790	T	G	0.0458334	0.0206773	0.0266502	115803	multiple sclerosis || id:ieu-b-18	ieu-b-18	T	G	0.07	0.8064	9	93147790	0.0148	2.25e-06	14728	TRANCE_TNFSF11	GCST90274844	0.0015166	22.3673	4.24273e-05	TRUE	0.000208178
rs6488973	12	125487245	G	A	-0.0855353	0.0311953	0.00610801	115803	multiple sclerosis || id:ieu-b-18	ieu-b-18	G	A	0.0613	0.2804	12	125487245	0.0135	5.61e-06	14722	CD5_CD5	GCST90274773	0.00139855	20.6155	6.4919e-05	TRUE	0.000794101
rs649129	9	136154867	C	T	0.0455468	0.0196913	0.02072	115803	multiple sclerosis || id:ieu-b-18	ieu-b-18	C	T	0.0726	0.2166	9	136154304	0.0158	4.33e-06	10918	IL-15RA_IL15RA	GCST90274800	0.00193009	21.1096	4.61992e-05	TRUE	0.000205864
rs6492915	15	40037760	G	T	0.00310482	0.0325036	0.9239	115803	multiple sclerosis || id:ieu-b-18	ieu-b-18	G	T	0.1086	0.9115	15	40037760	0.024	6.04e-06	11785	STAMPB_STAMBP	GCST90274837	0.00173442	20.4722	7.87948e-08	TRUE	1.86744e-05
rs6497967	16	26890471	C	T	0.00349389	0.0173938	0.8408	115803	multiple sclerosis || id:ieu-b-18	ieu-b-18	C	T	0.0547	0.3198	16	26890471	0.0123	8.7e-06	14729	CCL23_CCL23	GCST90274767	0.00134094	19.7745	3.48431e-07	TRUE	3.78952e-05
rs6506157	18	4040656	A	G	-0.0126801	0.0197711	0.5213	115803	multiple sclerosis || id:ieu-b-18	ieu-b-18	A	G	0.0642	0.7937	18	4040656	0.0144	8.26e-06	14285	OPG_TNFRSF11B	GCST90274830	0.00138951	19.874	3.55197e-06	TRUE	6.53667e-05
rs653178	12	112007756	C	T	0.0665365	0.0164835	5.424e-05	115803	multiple sclerosis || id:ieu-b-18	ieu-b-18	C	T	0.0708	0.5228	12	112007756	0.0131	6.5e-08	11782	TGF-alpha_TGFA	GCST90274838	0.00247303	29.2045	0.000140685	TRUE	8.86311e-05
rs653178	12	112007756	C	T	0.0665365	0.0164835	5.424e-05	115803	multiple sclerosis || id:ieu-b-18	ieu-b-18	C	T	0.0728	0.5224	12	112007756	0.0132	3.48e-08	11785	OSM_OSM	GCST90274831	0.00257434	30.4117	0.000140685	TRUE	5.70308e-05
rs6535212	4	138235156	G	T	0.0247902	0.02067	0.2304	115803	multiple sclerosis || id:ieu-b-18	ieu-b-18	G	T	0.0646	0.6861	4	138235156	0.0139	3.36e-06	11784	IL-2_IL2	GCST90274806	0.00182956	21.5954	1.24211e-05	TRUE	4.87906e-05
rs6535499	4	76428761	C	T	-0.0488752	0.0601534	0.4165	115803	multiple sclerosis || id:ieu-b-18	ieu-b-18	C	T	0.1216	0.0583	4	76428761	0.0272	7.8e-06	14288	CCL19_CCL19	GCST90274765	0.00139685	19.9834	5.70088e-06	TRUE	7.90327e-05
rs6540677	1	211478050	C	T	-0.0580802	0.0583677	0.3197	115803	multiple sclerosis || id:ieu-b-18	ieu-b-18	C	T	0.185	0.9711	1	211474259	0.0416	8.7e-06	12840	CXCL6_CXCL6	GCST90274783	0.00153788	19.7738	8.55057e-06	TRUE	9.48218e-05
rs6544381	2	41276504	A	C	-0.00893984	0.0201071	0.6566	115803	multiple sclerosis || id:ieu-b-18	ieu-b-18	A	C	0.0643	0.7983	2	41276504	0.0143	6.91e-06	14732	ADA_ADA	GCST90274759	0.00137054	20.2158	1.70706e-06	TRUE	4.41783e-05
rs6548432	3	76525063	G	A	-0.00707491	0.016464	0.6674	115803	multiple sclerosis || id:ieu-b-18	ieu-b-18	G	A	0.0514	0.4276	3	76525063	0.0114	6.52e-06	14724	CXCL9_CXCL9	GCST90274784	0.00137877	20.3263	1.59462e-06	TRUE	4.11051e-05
rs6552795	4	185535085	T	G	-0.0254204	0.0165041	0.1235	115803	multiple sclerosis || id:ieu-b-18	ieu-b-18	T	G	0.0753	0.482	4	185535085	0.0157	1.62e-06	8100	IL-4_IL4	GCST90274813	0.00283187	22.9976	2.04861e-05	TRUE	2.23509e-05
rs656095	11	75445338	G	A	-0.0103463	0.0211433	0.6246	115803	multiple sclerosis || id:ieu-b-18	ieu-b-18	G	A	0.0665	0.8042	11	75445338	0.0149	8.08e-06	14288	TRANCE_TNFSF11	GCST90274844	0.00139218	19.9164	2.06781e-06	TRUE	5.18044e-05
rs656739	7	29049949	A	G	-0.0177567	0.0170688	0.2982	115803	multiple sclerosis || id:ieu-b-18	ieu-b-18	A	G	0.0562	0.6566	7	29049949	0.0119	2.33e-06	14735	CXCL9_CXCL9	GCST90274784	0.00151137	22.3008	9.34549e-06	TRUE	4.1827e-05
rs6580980	12	54692061	G	A	-0.00578324	0.0169067	0.7323	115803	multiple sclerosis || id:ieu-b-18	ieu-b-18	G	A	0.0688	0.4015	12	54692061	0.0118	5.53e-09	14285	CCL28_CCL28	GCST90274769	0.00237411	33.9901	1.01044e-06	TRUE	7.24317e-08
rs6584485	10	103937244	T	C	-0.0559356	0.0235936	0.0177501	115803	multiple sclerosis || id:ieu-b-18	ieu-b-18	T	C	0.0743	0.8362	10	103937244	0.0161	3.93e-06	14286	IL10RB_IL10RB	GCST90274797	0.00148857	21.2944	4.8535e-05	TRUE	0.000360993
rs6585420	10	118629449	T	C	-0.0480355	0.0558211	0.3895	115803	multiple sclerosis || id:ieu-b-18	ieu-b-18	T	C	0.1545	0.9598	10	118629449	0.0325	2e-06	14744	IL-8_IL8	GCST90274817	0.00153042	22.596	6.39459e-06	TRUE	2.83123e-05
rs6586167	10	90756146	G	T	-0.0261387	0.0163045	0.1089	115803	multiple sclerosis || id:ieu-b-18	ieu-b-18	G	T	0.052	0.5056	10	90756146	0.0114	5.08e-06	14735	CXCL9_CXCL9	GCST90274784	0.00141005	20.8036	2.21938e-05	TRUE	0.000172461
rs66530140	4	187164349	C	T	0.0214679	0.0162364	0.1861	115803	multiple sclerosis || id:ieu-b-18	ieu-b-18	C	T	0.1678	0.4926	4	187161211	0.0136	5.64e-35	10913	ST1A1_SULT1A1	GCST90274836	0.0137577	152.204	1.50967e-05	TRUE	5.36583e-30
rs66624860	8	61861039	T	C	-0.0010994	0.0195699	0.9552	115803	multiple sclerosis || id:ieu-b-18	ieu-b-18	T	C	0.0681	0.2791	8	61861039	0.0143	1.91e-06	12799	IL-10_IL10	GCST90274795	0.00176879	22.6754	2.72535e-08	TRUE	6.81095e-06
rs6670799	1	56566352	G	A	0.164158	0.0613385	0.00744492	115803	multiple sclerosis || id:ieu-b-18	ieu-b-18	G	A	0.1247	0.0839	1	56566352	0.0252	7.48e-07	11345	IL-10RA_IL10RA	GCST90274796	0.00215373	24.4825	6.1847e-05	TRUE	8.82207e-05
rs6671688	1	154995503	T	C	0.0118298	0.0167871	0.481	115803	multiple sclerosis || id:ieu-b-18	ieu-b-18	T	C	0.0534	0.5411	1	154994265	0.0116	4.16e-06	14286	CCL28_CCL28	GCST90274769	0.00148119	21.1888	4.28834e-06	TRUE	3.98515e-05
rs6671847	1	161478810	G	A	0.00110061	0.0164635	0.9467	115803	multiple sclerosis || id:ieu-b-18	ieu-b-18	G	A	0.0604	0.4812	1	161478810	0.0135	7.67e-06	11336	LIF-R_LIFR	GCST90274820	0.00176271	20.0138	3.85932e-08	TRUE	2.15472e-05
rs66755903	8	87995921	G	A	0.0391246	0.0254556	0.1243	115803	multiple sclerosis || id:ieu-b-18	ieu-b-18	G	A	0.0752	0.2321	8	87995921	0.0162	3.45e-06	11345	IL-33_IL33	GCST90274812	0.00189573	21.5441	2.03991e-05	TRUE	7.21598e-05
rs66822987	3	63106417	T	C	0.00893984	0.0232499	0.7006	115803	multiple sclerosis || id:ieu-b-18	ieu-b-18	T	C	0.0648	0.2289	3	63106417	0.0146	9.06e-06	14296	CCL4_CCL4	GCST90274770	0.00137604	19.6962	1.27675e-06	TRUE	4.93683e-05
rs66822987	3	63106417	T	C	0.00893984	0.0232499	0.7006	115803	multiple sclerosis || id:ieu-b-18	ieu-b-18	T	C	0.0653	0.2284	3	63106417	0.0144	5.77e-06	14295	MIP-1 alpha_CCL3	GCST90274825	0.00143646	20.5608	1.27675e-06	TRUE	3.33257e-05
rs6685547	1	224882124	A	G	0.0438474	0.0397755	0.2703	115803	multiple sclerosis || id:ieu-b-18	ieu-b-18	A	G	0.1462	0.0505	1	224882124	0.0289	4.22e-07	13239	CCL8_CCL8	GCST90274822	0.00192932	25.5878	1.0494e-05	TRUE	9.11355e-06
rs669029	18	10579314	G	A	-0.0195906	0.0210971	0.3531	115803	multiple sclerosis || id:ieu-b-18	ieu-b-18	G	A	0.0699	0.7524	18	10579314	0.0158	9.69e-06	11345	IL-4_IL4	GCST90274813	0.00172221	19.5688	7.4462e-06	TRUE	8.04703e-05
rs6693634	1	162509685	A	C	0.0130852	0.0166058	0.4307	115803	multiple sclerosis || id:ieu-b-18	ieu-b-18	A	C	0.0537	0.4791	1	162509685	0.012	7.64e-06	14295	IL-18R1_IL18R1	GCST90274804	0.00139892	20.0228	5.362e-06	TRUE	7.51292e-05
rs6700633	1	211444345	C	T	-0.067939	0.0584381	0.245	115803	multiple sclerosis || id:ieu-b-18	ieu-b-18	C	T	0.1886	0.9791	1	211439817	0.042	7.11e-06	14726	CXCL1_CXCL1	GCST90274779	0.00136743	20.1616	1.16716e-05	TRUE	0.00012415
rs67020211	15	63639644	T	G	0.00727348	0.017101	0.670601	115803	multiple sclerosis || id:ieu-b-18	ieu-b-18	T	G	0.079	0.4609	15	63639644	0.0115	6.44e-12	14734	CST5_CST5	GCST90274777	0.00319263	47.1845	1.56217e-06	TRUE	2.55962e-10
rs67037615	6	32453163	C	T	-1.02511	0.115964	9.58076e-19	115803	multiple sclerosis || id:ieu-b-18	ieu-b-18	C	T	0.1528	0.8893	6	32453163	0.0196	6.39e-15	14296	IL-10_IL10	GCST90274795	0.00423329	60.7678	0.000674356	TRUE	9.89414e-06
rs6709159	2	108946178	A	G	-0.00945516	0.0167665	0.5728	115803	multiple sclerosis || id:ieu-b-18	ieu-b-18	A	G	0.0564	0.4434	2	108946178	0.0114	7.52e-07	14734	HGF_HGF	GCST90274793	0.00165847	24.4731	2.74625e-06	TRUE	7.8719e-06
rs6709159	2	108946178	A	G	-0.00945516	0.0167665	0.5728	115803	multiple sclerosis || id:ieu-b-18	ieu-b-18	A	G	0.0562	0.4424	2	108946178	0.0117	1.56e-06	14744	IL-8_IL8	GCST90274817	0.00156245	23.0697	2.74625e-06	TRUE	1.47125e-05
rs67101138	2	19234534	T	G	-0.0203048	0.043246	0.6387	115803	multiple sclerosis || id:ieu-b-18	ieu-b-18	T	G	0.1461	0.9482	2	19234534	0.0307	1.95e-06	11793	IFN-gamma_IFNG	GCST90274794	0.00191675	22.6438	1.90367e-06	TRUE	1.13872e-05
rs671205	1	146522722	T	C	0.0194887	0.0193318	0.3134	115803	multiple sclerosis || id:ieu-b-18	ieu-b-18	T	C	0.0708	0.7502	1	146522722	0.0136	1.93e-07	14287	FGF-23_FGF23	GCST90274789	0.00189332	27.0974	8.77617e-06	TRUE	4.74788e-06
rs6712163	2	43501970	T	C	0.0401818	0.0167478	0.0164301	115803	multiple sclerosis || id:ieu-b-18	ieu-b-18	T	C	0.0609	0.546	2	43501970	0.0136	7.54e-06	11344	IL-4_IL4	GCST90274813	0.00176451	20.0484	4.97061e-05	TRUE	0.000377716
rs672806	11	126188405	A	G	-0.0409262	0.0169344	0.0156599	115803	multiple sclerosis || id:ieu-b-18	ieu-b-18	A	G	0.0816	0.4097	11	126188405	0.0116	2e-12	14286	CDCP1_CDCP1	GCST90274775	0.00345185	49.477	5.04346e-05	TRUE	5.48518e-09
rs67424072	7	11104167	G	T	-0.0244975	0.0354305	0.4893	115803	multiple sclerosis || id:ieu-b-18	ieu-b-18	G	T	0.082	0.8341	7	11104167	0.0165	6.71e-07	14296	IL-18_IL18	GCST90274803	0.00172463	24.6944	4.12833e-06	TRUE	8.28319e-06
rs6744934	2	115179913	C	T	-0.00518653	0.017081	0.7614	115803	multiple sclerosis || id:ieu-b-18	ieu-b-18	C	T	0.0544	0.6208	2	115179913	0.0122	8.23e-06	14288	CCL25_CCL25	GCST90274768	0.00138964	19.88	7.96186e-07	TRUE	4.04258e-05
rs6750065	2	64889908	T	C	0.0143018	0.0184604	0.4385	115803	multiple sclerosis || id:ieu-b-18	ieu-b-18	T	C	0.0628	0.7333	2	64889908	0.0134	2.78e-06	14286	IL-12B_IL12B	GCST90274798	0.00153508	21.9608	5.18304e-06	TRUE	3.13422e-05
rs6751509	2	52233445	T	C	0.0175452	0.016967	0.3011	115803	multiple sclerosis || id:ieu-b-18	ieu-b-18	T	C	0.0577	0.3704	2	52233445	0.0128	6.55e-06	11782	IL-15RA_IL15RA	GCST90274800	0.00172173	20.3169	9.23401e-06	TRUE	6.92959e-05
rs6753743	2	121962947	T	G	-0.00914166	0.0258884	0.724001	115803	multiple sclerosis || id:ieu-b-18	ieu-b-18	T	G	0.0941	0.8733	2	121962947	0.0185	3.65e-07	14287	FGF-23_FGF23	GCST90274789	0.00180763	25.8687	1.07678e-06	TRUE	2.86677e-06
rs67702765	3	126494760	A	G	0.0115332	0.0206286	0.5761	115803	multiple sclerosis || id:ieu-b-18	ieu-b-18	A	G	0.0678	0.8145	3	126494760	0.0152	8.18e-06	14719	TRANCE_TNFSF11	GCST90274844	0.00134992	19.8936	2.69927e-06	TRUE	6.00962e-05
rs677925	17	15784129	C	T	-0.024595	0.0182726	0.1783	115803	multiple sclerosis || id:ieu-b-18	ieu-b-18	C	T	0.0668	0.7284	17	15741465	0.0143	2.99e-06	12411	MIP-1 alpha_CCL3	GCST90274825	0.00175514	21.8178	1.56449e-05	TRUE	5.8455e-05
rs67811337	1	6546418	A	C	0.0517382	0.0348809	0.138	115803	multiple sclerosis || id:ieu-b-18	ieu-b-18	A	C	0.1083	0.081	1	6546418	0.024	6.41e-06	13222	FIt3L_FLT3LG	GCST90274791	0.00153769	20.3596	1.89988e-05	TRUE	0.000145444
rs67927317	16	6155800	C	T	0.00369317	0.032929	0.9107	115803	multiple sclerosis || id:ieu-b-18	ieu-b-18	C	T	0.114	0.0784	16	6155800	0.0255	7.8e-06	11344	IL-5_IL5	GCST90274814	0.00175873	19.9826	1.08625e-07	TRUE	2.32416e-05
rs679874	6	153065996	A	G	0.00863719	0.0183631	0.6381	115803	multiple sclerosis || id:ieu-b-18	ieu-b-18	A	G	0.0629	0.7114	6	153065996	0.0139	6.03e-06	11779	IL-15RA_IL15RA	GCST90274800	0.00173544	20.4738	1.91047e-06	TRUE	3.0921e-05
rs6805474	3	56631258	A	G	0.00985132	0.0250999	0.6947	115803	multiple sclerosis || id:ieu-b-18	ieu-b-18	A	G	0.0952	0.1456	3	56631258	0.0176	6.33e-08	14285	uPA_PLAU	GCST90274847	0.00204399	29.2542	1.33025e-06	TRUE	6.6541e-07
rs6807587	3	45270029	A	G	0.0172504	0.0180192	0.3384	115803	multiple sclerosis || id:ieu-b-18	ieu-b-18	A	G	0.0577	0.2947	3	45270029	0.0128	6.55e-06	14733	CXCL1_CXCL1	GCST90274779	0.00137734	20.3176	7.91428e-06	TRUE	8.7507e-05
rs68109559	14	62549256	C	T	0.0212721	0.0178358	0.233	115803	multiple sclerosis || id:ieu-b-18	ieu-b-18	C	T	0.0553	0.3212	14	62549256	0.0124	8.21e-06	14732	IL-18R1_IL18R1	GCST90274804	0.00134822	19.886	1.22834e-05	TRUE	0.00014556
rs6827317	4	10683051	A	G	-0.0515483	0.0778544	0.5079	115803	multiple sclerosis || id:ieu-b-18	ieu-b-18	A	G	0.2159	0.0172	4	10683051	0.048	6.86e-06	14736	LAP TGF-beta-1_TGFB1	GCST90274818	0.00137103	20.2285	3.78572e-06	TRUE	6.00427e-05
rs6827617	4	76920809	G	A	-0.0392607	0.0166694	0.0185102	115803	multiple sclerosis || id:ieu-b-18	ieu-b-18	G	A	0.1724	0.6041	4	76916146	0.0118	2.42e-48	14718	CXCL11_CXCL11	GCST90274781	0.0142958	213.428	4.79008e-05	TRUE	2.79553e-38
rs6870560	5	174187919	T	C	-0.0180621	0.0232735	0.4377	115803	multiple sclerosis || id:ieu-b-18	ieu-b-18	T	C	0.0863	0.8559	5	174187919	0.0169	3.28e-07	14732	CCL19_CCL19	GCST90274765	0.00176693	26.0729	5.20114e-06	TRUE	5.43718e-06
rs6874610	5	39436460	G	T	-0.00269636	0.0179963	0.8809	115803	multiple sclerosis || id:ieu-b-18	ieu-b-18	G	T	0.0649	0.2795	5	39436460	0.0144	6.58e-06	11783	IL-17C_IL17C	GCST90274802	0.00172092	20.3091	1.93855e-07	TRUE	2.1711e-05
rs6894241	5	118058126	C	A	-0.00451016	0.0193932	0.8161	115803	multiple sclerosis || id:ieu-b-18	ieu-b-18	C	A	0.0656	0.2333	5	118058126	0.0137	1.68e-06	14715	CCL11_CCL11	GCST90274764	0.00155572	22.9249	4.6706e-07	TRUE	9.39454e-06
rs6917605	6	19842497	T	C	0.00149888	0.0174885	0.9317	115803	multiple sclerosis || id:ieu-b-18	ieu-b-18	T	C	0.0554	0.4457	6	19842497	0.0116	1.79e-06	14733	PD-L1_CD274	GCST90274832	0.00154575	22.8058	6.34331e-08	TRUE	7.8985e-06
rs6925032	6	91008027	A	C	0.107867	0.0173971	5.63495e-10	115803	multiple sclerosis || id:ieu-b-18	ieu-b-18	A	C	0.0676	0.326	6	91008027	0.0128	1.28e-07	14286	FIt3L_FLT3LG	GCST90274791	0.00194857	27.8877	0.000331869	TRUE	0.00342977
rs6928352	6	614064	G	A	0.0708312	0.030949	0.0220999	115803	multiple sclerosis || id:ieu-b-18	ieu-b-18	G	A	0.1074	0.0794	6	614064	0.0215	5.87e-07	14731	CD244_CD244	GCST90274771	0.00169108	24.9501	4.52297e-05	TRUE	8.33619e-05
rs6932751	6	90249507	A	G	-0.0395091	0.016196	0.0147099	115803	multiple sclerosis || id:ieu-b-18	ieu-b-18	A	G	0.054	0.5245	6	90249507	0.0116	3.24e-06	14730	TRANCE_TNFSF11	GCST90274844	0.00146903	21.6677	5.13859e-05	TRUE	0.00036554
rs6932879	6	162256951	C	T	-0.0390527	0.0524114	0.4562	115803	multiple sclerosis || id:ieu-b-18	ieu-b-18	C	T	0.162	0.0307	6	162256951	0.0356	5.35e-06	14728	OSM_OSM	GCST90274831	0.00140403	20.7048	4.79442e-06	TRUE	5.47204e-05
rs6937696	6	32418018	C	T	0.634935	0.0175138	1e-200	115803	multiple sclerosis || id:ieu-b-18	ieu-b-18	C	T	0.0811	0.651	6	32418018	0.012	1.4e-11	14742	CX3CL1_CX3CL1	GCST90274778	0.00308873	45.6689	0.0112224	FALSE	6.73447e-09
rs6952803	7	54991055	A	G	-0.234331	0.130412	0.0723602	115803	multiple sclerosis || id:ieu-b-18	ieu-b-18	A	G	0.2776	0.9804	7	54991055	0.0597	3.32e-06	10849	IL-20_IL20	GCST90274807	0.00198901	21.6177	2.78805e-05	TRUE	8.91285e-05
rs6963617	7	17594314	T	C	0.0282959	0.0189651	0.1357	115803	multiple sclerosis || id:ieu-b-18	ieu-b-18	T	C	0.0754	0.2938	7	17594314	0.0142	1.1e-07	14288	4EBP1_EIF4EBP1	GCST90274758	0.00196942	28.1907	1.92228e-05	TRUE	6.38414e-06
rs6968201	7	6408796	G	T	-0.00059982	0.0166719	0.9713	115803	multiple sclerosis || id:ieu-b-18	ieu-b-18	G	T	0.0622	0.5425	7	6408796	0.0119	1.72e-07	14287	IL-12B_IL12B	GCST90274798	0.00190861	27.3166	1.11779e-08	TRUE	8.76267e-07
rs6969337	7	52792820	T	C	-0.0720332	0.0551491	0.1915	115803	multiple sclerosis || id:ieu-b-18	ieu-b-18	T	C	0.1823	0.9624	7	52792820	0.038	1.61e-06	11336	TRAIL_TNFSF10	GCST90274843	0.00202612	23.0107	1.47323e-05	TRUE	2.83381e-05
rs697699	20	51363052	A	C	0.00380724	0.0324146	0.9065	115803	multiple sclerosis || id:ieu-b-18	ieu-b-18	A	C	0.1098	0.0675	20	51363052	0.0237	3.61e-06	14288	CST5_CST5	GCST90274777	0.00149998	21.4609	1.19132e-07	TRUE	1.4866e-05
rs6985207	8	8604423	A	C	0.00757127	0.0173249	0.662101	115803	multiple sclerosis || id:ieu-b-18	ieu-b-18	A	C	0.0522	0.5556	8	8604423	0.0114	4.67e-06	14285	OPG_TNFRSF11B	GCST90274830	0.0014656	20.9638	1.64924e-06	TRUE	2.9935e-05
rs6991332	8	61937553	C	T	0.00578324	0.017525	0.741401	115803	multiple sclerosis || id:ieu-b-18	ieu-b-18	C	T	0.0579	0.6455	8	61937553	0.0119	1.14e-06	14286	CDCP1_CDCP1	GCST90274775	0.00165437	23.6702	9.40402e-07	TRUE	7.47942e-06
rs7005978	8	59382715	G	A	-0.00914166	0.0171684	0.5944	115803	multiple sclerosis || id:ieu-b-18	ieu-b-18	G	A	0.1055	0.3458	8	59382715	0.0123	9.72e-18	14744	FGF-19_FGF19	GCST90274787	0.00496498	73.559	2.44837e-06	TRUE	2.97387e-15
rs7009937	8	96176796	T	C	0.0546776	0.0411374	0.1838	115803	multiple sclerosis || id:ieu-b-18	ieu-b-18	T	C	0.1175	0.9321	8	96176796	0.025	2.6e-06	14288	CXCL11_CXCL11	GCST90274781	0.00154367	22.0869	1.52555e-05	TRUE	6.54133e-05
rs7012637	8	9173209	G	A	-0.00548493	0.0174153	0.752801	115803	multiple sclerosis || id:ieu-b-18	ieu-b-18	G	A	0.0605	0.4812	8	9173209	0.012	4.61e-07	14295	FGF-21_FGF21	GCST90274788	0.00177498	25.4148	8.56579e-07	TRUE	3.31335e-06
rs7012814	8	9173358	G	A	-0.00468899	0.0175473	0.7893	115803	multiple sclerosis || id:ieu-b-18	ieu-b-18	G	A	0.0533	0.4819	8	9173358	0.0119	7.5e-06	14287	CD5_CD5	GCST90274773	0.0014022	20.0586	6.16631e-07	TRUE	3.53485e-05
rs7013321	8	106593558	G	A	-0.00439035	0.0181632	0.809	115803	multiple sclerosis || id:ieu-b-18	ieu-b-18	G	A	0.0608	0.4469	8	106593558	0.0121	5.04e-07	14288	LAP TGF-beta-1_TGFB1	GCST90274818	0.001764	25.245	5.04546e-07	TRUE	3.17924e-06
rs7019909	9	33113322	C	T	-0.0336602	0.0276223	0.223	115803	multiple sclerosis || id:ieu-b-18	ieu-b-18	C	T	0.0897	0.1102	9	33113322	0.0193	3.36e-06	14288	TWEAK_TNFSF12	GCST90274846	0.00150953	21.5978	1.28232e-05	TRUE	6.90066e-05
rs7026771	9	133854336	A	G	0.0101483	0.0366745	0.782	115803	multiple sclerosis || id:ieu-b-18	ieu-b-18	A	G	0.0691	0.5682	9	133854336	0.0148	3.03e-06	12403	IL-7_IL7	GCST90274816	0.00175446	21.7953	6.61219e-07	TRUE	1.36457e-05
rs703595	12	103074539	C	T	-0.00914166	0.0178922	0.609399	115803	multiple sclerosis || id:ieu-b-18	ieu-b-18	C	T	0.0715	0.2856	12	103074539	0.0147	1.15e-06	11789	ST1A1_SULT1A1	GCST90274836	0.00200276	23.654	2.25429e-06	TRUE	7.59059e-06
rs704	17	26694861	G	A	-0.00488803	0.0167034	0.7698	115803	multiple sclerosis || id:ieu-b-18	ieu-b-18	G	A	0.1404	0.4726	17	26694861	0.0111	1.14e-36	14733	OPG_TNFRSF11B	GCST90274830	0.0107425	159.967	7.39512e-07	TRUE	4.26008e-32
rs704	17	26694861	A	G	0.00488803	0.0167034	0.7698	115803	multiple sclerosis || id:ieu-b-18	ieu-b-18	A	G	0.0567	0.4758	17	26694861	0.0115	8.2e-07	14734	uPA_PLAU	GCST90274847	0.00164715	24.3059	7.39512e-07	TRUE	5.52381e-06
rs704	17	26694861	G	A	-0.00488803	0.0167034	0.7698	115803	multiple sclerosis || id:ieu-b-18	ieu-b-18	G	A	0.1085	0.4755	17	26694861	0.0116	8.48e-21	14736	TRANCE_TNFSF11	GCST90274844	0.00590192	87.4751	7.39512e-07	TRUE	3.26393e-18
rs704	17	26694861	G	A	-0.00488803	0.0167034	0.7698	115803	multiple sclerosis || id:ieu-b-18	ieu-b-18	G	A	0.0635	0.4705	17	26694861	0.0127	5.73e-07	11793	IFN-gamma_IFNG	GCST90274794	0.00211542	24.9958	7.39512e-07	TRUE	2.98071e-06
rs7047277	9	14709151	T	C	-0.0177417	0.0166252	0.2859	115803	multiple sclerosis || id:ieu-b-18	ieu-b-18	T	C	0.0558	0.6218	9	14698077	0.0126	9.49e-06	11774	LIF-R_LIFR	GCST90274820	0.00166295	19.6089	9.83422e-06	TRUE	9.88289e-05
rs705379	7	94953895	A	G	-0.0249853	0.016913	0.1396	115803	multiple sclerosis || id:ieu-b-18	ieu-b-18	A	G	0.0789	0.4598	7	94953895	0.012	4.87e-11	14288	SCF_KITLG	GCST90274833	0.00301653	43.2246	1.88455e-05	TRUE	1.12856e-08
rs706716	5	67548442	C	T	-0.00598207	0.0194238	0.758099	115803	multiple sclerosis || id:ieu-b-18	ieu-b-18	C	T	0.0708	0.2459	5	67548442	0.0158	7.43e-06	11344	IL-5_IL5	GCST90274814	0.00176692	20.0759	8.19072e-07	TRUE	2.88087e-05
rs7069904	10	89668276	A	G	0.0632593	0.0398817	0.1127	115803	multiple sclerosis || id:ieu-b-18	ieu-b-18	A	G	0.1309	0.0427	10	89649838	0.0293	7.91e-06	14733	CST5_CST5	GCST90274777	0.0013529	19.9565	2.1726e-05	TRUE	0.000239024
rs7102957	11	102334152	C	T	0.00330546	0.0245051	0.8927	115803	multiple sclerosis || id:ieu-b-18	ieu-b-18	C	T	0.0803	0.8631	11	102334152	0.0173	3.46e-06	14288	OSM_OSM	GCST90274831	0.00150561	21.5416	1.57123e-07	TRUE	1.47027e-05
rs710446	3	186459927	C	T	0.00420884	0.016664	0.8006	115803	multiple sclerosis || id:ieu-b-18	ieu-b-18	C	T	0.0712	0.599	3	186459927	0.0135	1.33e-07	11793	ST1A1_SULT1A1	GCST90274836	0.00235313	27.8111	5.50876e-07	TRUE	7.61034e-07
rs7115485	11	33788499	A	G	0.0794762	0.03375	0.0185302	115803	multiple sclerosis || id:ieu-b-18	ieu-b-18	A	G	0.1157	0.0613	11	33788499	0.0254	5.24e-06	14252	CXCL10_CXCL10	GCST90274780	0.00145376	20.7462	4.78843e-05	TRUE	0.000435835
rs7116054	11	68891695	C	T	-0.00290421	0.0223474	0.8966	115803	multiple sclerosis || id:ieu-b-18	ieu-b-18	C	T	0.0998	0.1822	11	68891695	0.0179	2.47e-08	11335	CCL7_CCL7	GCST90274823	0.00273492	31.0798	1.45844e-07	TRUE	1.29747e-07
rs712048	17	34326215	C	A	-0.0177567	0.0245112	0.4688	115803	multiple sclerosis || id:ieu-b-18	ieu-b-18	C	A	0.5147	0.1497	17	34326215	0.0158	1e-200	14723	CCL23_CCL23	GCST90274767	0.0672313	1061.05	4.53191e-06	TRUE	8.70491e-199
rs712137	12	41381284	A	C	-0.0101514	0.0171324	0.5535	115803	multiple sclerosis || id:ieu-b-18	ieu-b-18	A	C	0.0563	0.6601	12	41381284	0.012	2.71e-06	14737	CX3CL1_CX3CL1	GCST90274778	0.00149141	22.0087	3.03181e-06	TRUE	2.46111e-05
rs7123587	11	1681922	C	A	-0.0199007	0.0190744	0.2968	115803	multiple sclerosis || id:ieu-b-18	ieu-b-18	C	A	0.0552	0.6266	11	1681922	0.0124	8.52e-06	13222	DNER_DNER	GCST90274785	0.00149654	19.8139	9.3998e-06	TRUE	0.000103637
rs7125631	11	1948186	C	T	0.00250313	0.0182827	0.8911	115803	multiple sclerosis || id:ieu-b-18	ieu-b-18	C	T	0.0609	0.6543	11	1948186	0.0128	1.96e-06	14288	PD-L1_CD274	GCST90274832	0.00158181	22.6336	1.61873e-07	TRUE	8.91441e-06
rs71337505	19	34248514	A	G	0.00561574	0.0321883	0.8615	115803	multiple sclerosis || id:ieu-b-18	ieu-b-18	A	G	0.0948	0.1019	19	34248514	0.0209	5.74e-06	14563	IL-8_IL8	GCST90274817	0.00141078	20.5714	2.62848e-07	TRUE	2.49417e-05
rs71366574	17	3661052	A	G	-0.0100493	0.111523	0.9282	115803	multiple sclerosis || id:ieu-b-18	ieu-b-18	A	G	0.1886	0.0299	17	3661052	0.0416	5.8e-06	11793	TSLP_TSLP	GCST90274845	0.00173987	20.5505	7.01181e-08	TRUE	1.78741e-05
rs7137828	12	111932800	C	T	0.0666301	0.0166178	6.08303e-05	115803	multiple sclerosis || id:ieu-b-18	ieu-b-18	C	T	0.0622	0.5235	12	111932800	0.0133	2.92e-06	11337	PD-L1_CD274	GCST90274832	0.00192549	21.8676	0.00013881	TRUE	0.00109775
rs7137828	12	111932800	C	T	0.0666301	0.0166178	6.08303e-05	115803	multiple sclerosis || id:ieu-b-18	ieu-b-18	C	T	0.0748	0.5243	12	111932800	0.0133	1.87e-08	11344	IL-15RA_IL15RA	GCST90274800	0.00278051	31.6245	0.00013881	TRUE	3.09055e-05
rs7137828	12	111932800	C	T	0.0666301	0.0166178	6.08303e-05	115803	multiple sclerosis || id:ieu-b-18	ieu-b-18	C	T	0.0837	0.5247	12	111932800	0.0133	3.11e-10	11344	MIP-1 alpha_CCL3	GCST90274825	0.00347911	39.5978	0.00013881	TRUE	1.55342e-06
rs7137942	12	81177765	G	A	0.00299551	0.021639	0.8899	115803	multiple sclerosis || id:ieu-b-18	ieu-b-18	G	A	0.0637	0.6502	12	81177765	0.0133	1.67e-06	12404	CCL25_CCL25	GCST90274768	0.00184591	22.9354	1.65484e-07	TRUE	6.57717e-06
rs7142197	14	93316119	G	A	0.00747201	0.0233917	0.749401	115803	multiple sclerosis || id:ieu-b-18	ieu-b-18	G	A	0.0924	0.1442	14	93316119	0.0188	8.88e-07	11773	IL-5_IL5	GCST90274814	0.00204763	24.1521	8.81127e-07	TRUE	4.57358e-06
rs71431776	13	26799167	C	A	-0.0220411	0.0315937	0.4854	115803	multiple sclerosis || id:ieu-b-18	ieu-b-18	C	A	0.0938	0.1062	13	26799167	0.0192	1.03e-06	14714	SCF_KITLG	GCST90274833	0.00161945	23.8641	4.20292e-06	TRUE	1.26592e-05
rs71451021	2	19059082	C	A	-0.00935609	0.0514133	0.8556	115803	multiple sclerosis || id:ieu-b-18	ieu-b-18	C	A	0.165	0.9728	2	19059082	0.0362	5.16e-06	14740	CX3CL1_CX3CL1	GCST90274778	0.00140748	20.7726	2.85973e-07	TRUE	2.33244e-05
rs7146962	14	54145317	C	T	-0.0237165	0.0188653	0.2087	115803	multiple sclerosis || id:ieu-b-18	ieu-b-18	C	T	0.0613	0.7483	14	54145317	0.0135	5.61e-06	14295	CASP-8_CASP8	GCST90274763	0.00144027	20.6154	1.36476e-05	TRUE	0.00011068
rs7149501	14	63176023	G	A	0.262014	0.0953112	0.00597696	115803	multiple sclerosis || id:ieu-b-18	ieu-b-18	G	A	0.2707	0.987	14	63176023	0.0611	9.4e-06	12591	TWEAK_TNFSF12	GCST90274846	0.00155653	19.6257	6.5256e-05	TRUE	0.000822008
rs7149605	14	94854041	A	G	0.0354199	0.0282244	0.2095	115803	multiple sclerosis || id:ieu-b-18	ieu-b-18	A	G	0.0862	0.0949	14	94854041	0.0195	9.85e-06	14731	Beta-NGF_NGF	GCST90274762	0.00132476	19.5383	1.35996e-05	TRUE	0.000183455
rs71552590	6	62668781	T	C	0.0125788	0.0167326	0.4522	115803	multiple sclerosis || id:ieu-b-18	ieu-b-18	T	C	0.0782	0.6589	6	62665592	0.0173	6.18e-06	7943	IL-4_IL4	GCST90274813	0.00256579	20.4273	4.88019e-06	TRUE	2.91923e-05
rs7158900	14	94197473	G	A	-0.0115666	0.0178079	0.516	115803	multiple sclerosis || id:ieu-b-18	ieu-b-18	G	A	0.0674	0.6092	14	94197473	0.0138	1.04e-06	11344	IL-22RA1_IL22RA1	GCST90274809	0.00209838	23.8498	3.64311e-06	TRUE	8.0104e-06
rs7171268	15	81221771	T	C	0.0326608	0.0452371	0.4703	115803	multiple sclerosis || id:ieu-b-18	ieu-b-18	T	C	0.1554	0.9514	15	81221771	0.0329	2.32e-06	11345	AXIN1_AXIN1	GCST90274761	0.00196269	22.3066	4.50142e-06	TRUE	1.78601e-05
rs7185085	16	82146285	C	T	-0.29684	0.27136	0.274	115803	multiple sclerosis || id:ieu-b-18	ieu-b-18	C	T	0.3558	0.9931	16	82146285	0.0803	9.38e-06	12291	CCL19_CCL19	GCST90274765	0.00159478	19.6295	1.03332e-05	TRUE	0.000107706
rs7197943	16	64226202	A	C	-0.013311	0.0169621	0.4326	115803	multiple sclerosis || id:ieu-b-18	ieu-b-18	A	C	0.0552	0.6522	16	64226202	0.0123	7.2e-06	14719	CXCL5_CXCL5	GCST90274782	0.00136646	20.1377	5.31799e-06	TRUE	7.42207e-05
rs7210455	17	2295118	T	C	-0.0481233	0.0418601	0.2503	115803	multiple sclerosis || id:ieu-b-18	ieu-b-18	T	C	0.1349	0.0564	17	2295118	0.0304	9.1e-06	11790	TNFB_LTA	GCST90274840	0.00166739	19.6881	1.14128e-05	TRUE	0.000106004
rs7213460	17	32522613	A	G	-0.00448991	0.0162794	0.782699	115803	multiple sclerosis || id:ieu-b-18	ieu-b-18	A	G	0.0942	0.4161	17	32522613	0.0132	9.58e-13	11780	CCL7_CCL7	GCST90274823	0.00430462	50.919	6.5688e-07	TRUE	1.95361e-11
rs7216538	17	73576964	G	A	-0.0386369	0.0360853	0.2843	115803	multiple sclerosis || id:ieu-b-18	ieu-b-18	G	A	0.1324	0.0541	17	73572798	0.0279	2.08e-06	13672	IL-8_IL8	GCST90274817	0.00164445	22.5167	9.89982e-06	TRUE	3.49736e-05
rs7219205	17	4351312	A	G	0.0158246	0.0173382	0.3614	115803	multiple sclerosis || id:ieu-b-18	ieu-b-18	A	G	0.0569	0.5023	17	4351312	0.0121	2.57e-06	14296	MMP-1_MMP1	GCST90274826	0.00154443	22.1102	7.19353e-06	TRUE	3.58828e-05
rs7222922	17	34335694	C	T	-0.0545618	0.0273111	0.0457404	115803	multiple sclerosis || id:ieu-b-18	ieu-b-18	C	T	0.0882	0.1205	17	34335694	0.0182	1.26e-06	14726	CXCL11_CXCL11	GCST90274781	0.00159227	23.482	3.44645e-05	TRUE	9.9416e-05
rs7225483	17	28341679	T	G	0.0456252	0.0162261	0.00492595	115803	multiple sclerosis || id:ieu-b-18	ieu-b-18	T	G	0.0671	0.486	17	28341679	0.0143	2.7e-06	9849	LIF_LIF	GCST90274819	0.00223055	22.0133	6.82715e-05	TRUE	0.000203022
rs7227917	18	45546185	G	A	0.0217345	0.026567	0.4133	115803	multiple sclerosis || id:ieu-b-18	ieu-b-18	G	A	0.0872	0.8823	18	45546185	0.0185	2.43e-06	14286	CSF-1_CSF1	GCST90274776	0.00155276	22.2141	5.77962e-06	TRUE	2.98617e-05
rs7242462	18	45545720	G	A	0.0215301	0.0265268	0.417	115803	multiple sclerosis || id:ieu-b-18	ieu-b-18	G	A	0.1199	0.8853	18	45545720	0.0187	1.44e-10	14287	CD5_CD5	GCST90274773	0.00286924	41.105	5.68863e-06	TRUE	7.60337e-09
rs7246201	19	8235311	T	C	0.00955421	0.0171879	0.5783	115803	multiple sclerosis || id:ieu-b-18	ieu-b-18	T	C	0.0852	0.4573	19	8235311	0.0118	5.19e-13	14288	CCL25_CCL25	GCST90274768	0.00363548	52.126	2.66827e-06	TRUE	3.51227e-11
rs7247630	19	41981195	T	C	0.0320068	0.0387323	0.4086	115803	multiple sclerosis || id:ieu-b-18	ieu-b-18	T	C	0.1378	0.0525	19	41981195	0.0271	3.68e-07	14729	LAP TGF-beta-1_TGFB1	GCST90274818	0.00175237	25.8524	5.89689e-06	TRUE	6.48275e-06
rs72477244	18	9837013	A	G	0.0344879	0.0419403	0.4109	115803	multiple sclerosis || id:ieu-b-18	ieu-b-18	A	G	0.139	0.0436	18	9837013	0.0309	6.85e-06	14285	TGF-alpha_TGFA	GCST90274838	0.00141455	20.2326	5.83923e-06	TRUE	7.17692e-05
rs7250371	19	57861085	T	C	-0.0144944	0.0168651	0.3901	115803	multiple sclerosis || id:ieu-b-18	ieu-b-18	T	C	0.0686	0.3648	19	57861085	0.0116	3.34e-09	14722	CD40_CD40	GCST90274772	0.00236993	34.9682	6.37834e-06	TRUE	1.29903e-07
rs7250584	19	8335689	C	T	0.0612373	0.0370373	0.0982494	115803	multiple sclerosis || id:ieu-b-18	ieu-b-18	C	T	0.117	0.0529	19	8335689	0.026	6.8e-06	14743	NT-3_NTF3	GCST90274829	0.00137165	20.2473	2.36065e-05	TRUE	0.000232005
rs7252764	19	7827137	T	C	-0.019018	0.0444416	0.6687	115803	multiple sclerosis || id:ieu-b-18	ieu-b-18	T	C	0.2321	0.0471	19	7827137	0.0295	3.61e-15	14736	CCL25_CCL25	GCST90274768	0.00418318	61.8938	1.58138e-06	TRUE	3.84818e-13
rs72625914	17	33992028	C	T	-0.0115666	0.0529554	0.8271	115803	multiple sclerosis || id:ieu-b-18	ieu-b-18	C	T	0.2589	0.035	17	33992028	0.0342	3.73e-14	14726	CCL23_CCL23	GCST90274767	0.0038765	57.2998	4.11982e-07	TRUE	1.76687e-12
rs72633250	15	101649801	A	C	-0.00019998	0.0164492	0.9903	115803	multiple sclerosis || id:ieu-b-18	ieu-b-18	A	C	0.0574	0.4025	15	101649801	0.0124	3.67e-06	14296	IL-8_IL8	GCST90274817	0.00149663	21.4249	1.27635e-09	TRUE	1.29016e-05
rs72633862	1	9746065	G	T	0.0267393	0.0902835	0.7671	115803	multiple sclerosis || id:ieu-b-18	ieu-b-18	G	T	0.1722	0.0444	1	9746065	0.0376	4.65e-06	11774	IL-20_IL20	GCST90274807	0.00177825	20.9709	7.57479e-07	TRUE	1.94101e-05
rs72643498	21	28777897	C	A	0.0409262	0.0462969	0.3767	115803	multiple sclerosis || id:ieu-b-18	ieu-b-18	C	A	0.18	0.9587	21	28777897	0.0376	1.69e-06	11788	ST1A1_SULT1A1	GCST90274836	0.00194038	22.9137	6.74814e-06	TRUE	1.78627e-05
rs72651343	4	76808216	C	T	0.0506619	0.134827	0.7071	115803	multiple sclerosis || id:ieu-b-18	ieu-b-18	C	T	0.6096	0.9892	4	76808216	0.0619	6.98e-23	14257	CXCL10_CXCL10	GCST90274780	0.00675672	96.9723	1.21926e-06	TRUE	5.33968e-20
rs72652144	8	69813968	A	G	-0.068493	0.0454016	0.1314	115803	multiple sclerosis || id:ieu-b-18	ieu-b-18	A	G	0.1629	0.9535	8	69813968	0.0345	2.34e-06	11782	TSLP_TSLP	GCST90274845	0.0018887	22.291	1.9653e-05	TRUE	5.38841e-05
rs72659067	8	62639773	A	G	-0.0708312	0.150277	0.6374	115803	multiple sclerosis || id:ieu-b-18	ieu-b-18	A	G	0.3327	0.0111	8	62639773	0.0736	6.17e-06	9980	IL-2_IL2	GCST90274806	0.0020433	20.4297	1.91845e-06	TRUE	2.63968e-05
rs72659995	14	21169862	C	T	-0.00886063	0.0409029	0.8285	115803	multiple sclerosis || id:ieu-b-18	ieu-b-18	C	T	0.1232	0.9142	14	21169862	0.0267	3.95e-06	11336	IL-20_IL20	GCST90274807	0.00187467	21.2874	4.05236e-07	TRUE	1.44354e-05
rs72661933	13	113612154	C	A	0.122733	0.152522	0.421	115803	multiple sclerosis || id:ieu-b-18	ieu-b-18	C	A	0.2388	0.9811	13	113612154	0.0535	8.06e-06	13809	IL-10_IL10	GCST90274795	0.0014407	19.9204	5.59169e-06	TRUE	7.65284e-05
rs72670134	13	110638444	T	C	0.045102	0.0216557	0.0372804	115803	multiple sclerosis || id:ieu-b-18	ieu-b-18	T	C	0.0863	0.1667	13	110635160	0.0195	9.62e-06	9030	TNF_TNF	GCST90274839	0.00216433	19.582	3.74558e-05	TRUE	0.00021534
rs72673086	4	96824963	A	G	0.0010005	0.0180107	0.9557	115803	multiple sclerosis || id:ieu-b-18	ieu-b-18	A	G	0.0584	0.3152	4	96824143	0.0126	3.57e-06	12858	Beta-NGF_NGF	GCST90274762	0.00166796	21.4791	2.66478e-08	TRUE	1.19787e-05
rs72681653	14	51156734	A	G	-0.0551956	0.04184	0.1871	115803	multiple sclerosis || id:ieu-b-18	ieu-b-18	A	G	0.1302	0.9447	14	51156734	0.0266	9.84e-07	14734	FIt3L_FLT3LG	GCST90274791	0.00162343	23.9552	1.50282e-05	TRUE	3.10823e-05
rs72682331	4	112904535	A	G	-0.00697561	0.0689361	0.9194	115803	multiple sclerosis || id:ieu-b-18	ieu-b-18	A	G	0.1089	0.0979	4	112904535	0.0209	1.88e-07	14731	CXCL10_CXCL10	GCST90274780	0.00183963	27.1459	8.84217e-08	TRUE	1.10602e-06
rs72689930	4	158925763	T	G	-0.0373904	0.070661	0.5967	115803	multiple sclerosis || id:ieu-b-18	ieu-b-18	T	G	0.1624	0.9529	4	158925763	0.0363	7.68e-06	11783	CCL7_CCL7	GCST90274823	0.00169577	20.0118	2.41795e-06	TRUE	4.13605e-05
rs72701782	4	185304872	A	G	0.00488803	0.0385881	0.8992	115803	multiple sclerosis || id:ieu-b-18	ieu-b-18	A	G	0.0981	0.0999	4	185304872	0.0211	3.33e-06	14296	IL-10_IL10	GCST90274795	0.00150974	21.6129	1.38563e-07	TRUE	1.40611e-05
rs72704449	1	179473273	C	T	-0.264055	0.076365	0.000544603	115803	multiple sclerosis || id:ieu-b-18	ieu-b-18	C	T	0.1358	0.9547	1	179473273	0.0298	5.19e-06	14295	CX3CL1_CX3CL1	GCST90274778	0.00145062	20.7638	0.000103239	TRUE	0.00162222
rs72710634	5	2106405	T	C	-0.0935814	0.079933	0.2417	115803	multiple sclerosis || id:ieu-b-18	ieu-b-18	T	C	0.1432	0.0447	5	2106405	0.0322	8.7e-06	14744	IL-8_IL8	GCST90274817	0.00133961	19.7749	1.18361e-05	TRUE	0.000148351
rs72720704	1	176974037	T	C	-0.0188771	0.0225344	0.4022	115803	multiple sclerosis || id:ieu-b-18	ieu-b-18	T	C	0.0725	0.8402	1	176974037	0.0161	6.7e-06	14287	FGF-23_FGF23	GCST90274789	0.00141732	20.2751	6.05987e-06	TRUE	7.19794e-05
rs72743928	9	98815653	T	C	-0.0210763	0.0270804	0.4364	115803	multiple sclerosis || id:ieu-b-18	ieu-b-18	T	C	0.0871	0.1091	9	98815653	0.0192	5.72e-06	14288	hGDNF_GDNF	GCST90274792	0.00143826	20.5766	5.23075e-06	TRUE	5.80124e-05
rs72747175	5	18009856	A	G	-0.0899247	0.0859058	0.2952	115803	multiple sclerosis || id:ieu-b-18	ieu-b-18	A	G	0.1535	0.9608	5	18009856	0.0326	2.49e-06	14730	CXCL11_CXCL11	GCST90274781	0.00150288	22.1678	9.4623e-06	TRUE	4.46806e-05
rs7275493	21	18049996	C	T	0.00461061	0.0176746	0.7942	115803	multiple sclerosis || id:ieu-b-18	ieu-b-18	C	T	0.0572	0.6243	21	18049996	0.0119	1.53e-06	14727	CST5_CST5	GCST90274777	0.0015664	23.1014	5.87631e-07	TRUE	9.0698e-06
rs72766437	5	83710370	T	C	-0.00737275	0.0210459	0.726099	115803	multiple sclerosis || id:ieu-b-18	ieu-b-18	T	C	0.0637	0.2088	5	83710370	0.0143	8.41e-06	14734	IL-18_IL18	GCST90274803	0.00134494	19.8403	1.05977e-06	TRUE	4.56965e-05
rs72777396	2	10923106	A	G	-0.0897059	0.344913	0.7948	115803	multiple sclerosis || id:ieu-b-18	ieu-b-18	A	G	0.1657	0.9671	2	10923106	0.0364	5.31e-06	14744	MMP-1_MMP1	GCST90274826	0.00140351	20.7197	5.84131e-07	TRUE	2.68522e-05
rs72778371	16	57045498	G	A	0.0109399	0.0215623	0.611899	115803	multiple sclerosis || id:ieu-b-18	ieu-b-18	G	A	0.0717	0.2021	16	57045498	0.0161	8.45e-06	12789	HGF_HGF	GCST90274793	0.00154838	19.8298	2.22292e-06	TRUE	4.81084e-05
rs72783071	16	60437963	C	T	-0.00914166	0.099778	0.927	115803	multiple sclerosis || id:ieu-b-18	ieu-b-18	C	T	0.199	0.0231	16	60437963	0.0414	1.53e-06	14247	CSF-1_CSF1	GCST90274776	0.00161912	23.1017	7.24883e-08	TRUE	6.67307e-06
rs72793575	2	23771966	A	G	0.0808424	0.0327747	0.0136399	115803	multiple sclerosis || id:ieu-b-18	ieu-b-18	A	G	0.1043	0.1037	2	23771966	0.0235	9.07e-06	11335	CCL7_CCL7	GCST90274823	0.00173483	19.695	5.25371e-05	TRUE	0.000469327
rs72800563	16	79338459	G	T	0.0498207	0.050902	0.3277	115803	multiple sclerosis || id:ieu-b-18	ieu-b-18	G	T	0.1765	0.9693	16	79338459	0.0374	2.37e-06	14741	CCL4_CCL4	GCST90274770	0.00150856	22.2683	8.27245e-06	TRUE	3.8814e-05
rs72804061	10	73686196	A	G	-0.375567	0.280437	0.1805	115803	multiple sclerosis || id:ieu-b-18	ieu-b-18	A	G	0.2066	0.9801	10	73686196	0.0461	7.41e-06	13870	CCL8_CCL8	GCST90274822	0.00144595	20.0815	1.54876e-05	TRUE	0.000147215
rs72815428	5	174836306	C	T	0.031111	0.0525192	0.5536	115803	multiple sclerosis || id:ieu-b-18	ieu-b-18	C	T	0.1673	0.0423	5	174836306	0.0366	4.85e-06	11775	IL-17C_IL17C	GCST90274802	0.00177133	20.8908	3.03025e-06	TRUE	3.00291e-05
rs72823987	2	67288067	G	A	0.00793137	0.0315968	0.8018	115803	multiple sclerosis || id:ieu-b-18	ieu-b-18	G	A	0.1005	0.9271	2	67288067	0.0223	6.58e-06	14736	PD-L1_CD274	GCST90274832	0.0013764	20.3078	5.44124e-07	TRUE	3.19583e-05
rs72825048	17	32571230	G	A	-0.0163654	0.0390306	0.675	115803	multiple sclerosis || id:ieu-b-18	ieu-b-18	G	A	0.812	0.0508	17	32571230	0.0268	1e-200	14734	CCL8_CCL8	GCST90274822	0.0586506	917.875	1.5182e-06	TRUE	8.36285e-174
rs72832833	10	117669867	G	A	0.000500125	0.0188205	0.9788	115803	multiple sclerosis || id:ieu-b-18	ieu-b-18	G	A	0.0635	0.7811	10	117669867	0.0143	8.97e-06	14734	CCL13_CCL13	GCST90274824	0.00133652	19.7159	6.09793e-09	TRUE	3.01663e-05
rs72837682	17	7063650	C	T	-0.00319489	0.0279518	0.909	115803	multiple sclerosis || id:ieu-b-18	ieu-b-18	C	T	0.08	0.7807	17	7063650	0.0172	3.3e-06	11336	LIF-R_LIFR	GCST90274820	0.00190474	21.6295	1.12818e-07	TRUE	1.06818e-05
rs72837690	17	7088423	C	T	0.0155198	0.0176895	0.3803	115803	multiple sclerosis || id:ieu-b-18	ieu-b-18	C	T	0.0776	0.6405	17	7088423	0.0125	5.37e-10	14287	CD244_CD244	GCST90274771	0.00269025	38.5339	6.647e-06	TRUE	2.64743e-08
rs72838667	10	102720477	A	C	0.0394687	0.0409134	0.3347	115803	multiple sclerosis || id:ieu-b-18	ieu-b-18	A	C	0.1469	0.0429	10	102720477	0.0329	8.01e-06	11778	TSLP_TSLP	GCST90274845	0.00168984	19.9332	8.03635e-06	TRUE	7.52073e-05
rs72847212	11	834389	C	T	-0.00448991	0.0221129	0.8391	115803	multiple sclerosis || id:ieu-b-18	ieu-b-18	C	T	0.0721	0.7926	11	834389	0.015	1.53e-06	13659	SCF_KITLG	GCST90274833	0.00168863	23.1007	3.56018e-07	TRUE	7.52204e-06
rs72847333	2	125508995	T	C	-0.0185714	0.0372512	0.6181	115803	multiple sclerosis || id:ieu-b-18	ieu-b-18	T	C	0.093	0.8965	2	125508995	0.0204	5.14e-06	14288	SIRT2_SIRT2	GCST90274834	0.00145246	20.78	2.14633e-06	TRUE	3.55671e-05
rs7287303	22	48714112	T	C	-0.0153811	0.0278902	0.5813	115803	multiple sclerosis || id:ieu-b-18	ieu-b-18	T	C	0.0985	0.1249	22	48714112	0.0222	9.12e-06	11791	CASP-8_CASP8	GCST90274763	0.00166683	19.6831	2.62638e-06	TRUE	4.95665e-05
rs72873944	2	139572732	C	T	-0.21018	0.0942972	0.0258202	115803	multiple sclerosis || id:ieu-b-18	ieu-b-18	C	T	0.1649	0.9609	2	139572732	0.0368	7.43e-06	11792	IL-5_IL5	GCST90274814	0.00169988	20.0758	4.28997e-05	TRUE	0.00033109
rs72902770	11	43535182	C	T	0.0314987	0.0247317	0.2028	115803	multiple sclerosis || id:ieu-b-18	ieu-b-18	C	T	0.0821	0.1184	11	43535182	0.0181	5.74e-06	14723	SLAMF1_SLAMF1	GCST90274835	0.00139549	20.5717	1.40074e-05	TRUE	0.00012137
rs7292320	22	37921425	G	A	-0.0176549	0.018871	0.3495	115803	multiple sclerosis || id:ieu-b-18	ieu-b-18	G	A	0.0599	0.2529	22	37921425	0.0131	4.82e-06	14729	ADA_ADA	GCST90274759	0.0014175	20.9051	7.55832e-06	TRUE	6.57486e-05
rs72925566	6	89498971	G	A	-0.00601807	0.0352922	0.8646	115803	multiple sclerosis || id:ieu-b-18	ieu-b-18	G	A	0.0973	0.1651	6	89498971	0.0185	1.44e-07	11337	CXCL11_CXCL11	GCST90274781	0.00243403	27.657	2.51099e-07	TRUE	6.83726e-07
rs72939501	18	60781974	G	A	0.00954541	0.032003	0.7655	115803	multiple sclerosis || id:ieu-b-18	ieu-b-18	G	A	0.1014	0.1082	18	60781974	0.0226	7.23e-06	11335	CCL7_CCL7	GCST90274823	0.00177283	20.1272	7.68237e-07	TRUE	2.77466e-05
rs72964492	4	153651229	A	C	-0.0186733	0.105416	0.8594	115803	multiple sclerosis || id:ieu-b-18	ieu-b-18	A	C	0.3111	0.9869	4	153651229	0.065	1.7e-06	9983	TNFRSF9_TNFRSF9	GCST90274841	0.00228937	22.9027	2.70967e-07	TRUE	5.62514e-06
rs7296588	12	578100	G	A	0.0179381	0.0166598	0.2816	115803	multiple sclerosis || id:ieu-b-18	ieu-b-18	G	A	0.1159	0.4365	12	578100	0.0116	1.66e-23	14725	CCL25_CCL25	GCST90274768	0.00673382	99.8141	1.00114e-05	TRUE	1.59751e-19
rs72980022	2	233853187	A	G	0.00873807	0.0181337	0.629901	115803	multiple sclerosis || id:ieu-b-18	ieu-b-18	A	G	0.0607	0.2813	2	233853187	0.0126	1.45e-06	14721	CST5_CST5	GCST90274777	0.00157404	23.2048	2.00514e-06	TRUE	1.21852e-05
rs7298384	12	129141888	G	A	0.00904074	0.0644253	0.8884	115803	multiple sclerosis || id:ieu-b-18	ieu-b-18	G	A	0.1418	0.9625	12	129141888	0.032	9.37e-06	14718	CD5_CD5	GCST90274773	0.00133237	19.6333	1.70052e-07	TRUE	3.69918e-05
rs72984228	11	101331132	G	A	0.0144032	0.0624858	0.8177	115803	multiple sclerosis || id:ieu-b-18	ieu-b-18	G	A	0.1557	0.9611	11	101331132	0.035	8.64e-06	11792	AXIN1_AXIN1	GCST90274761	0.00167543	19.7864	4.5882e-07	TRUE	3.09608e-05
rs72993671	11	115767583	G	A	0.0922145	0.0583141	0.1138	115803	multiple sclerosis || id:ieu-b-18	ieu-b-18	G	A	0.204	0.0216	11	115767583	0.0435	2.74e-06	14246	IL-12B_IL12B	GCST90274798	0.00154141	21.9898	2.15938e-05	TRUE	9.60128e-05
rs73000929	11	113953622	G	A	-0.0534008	0.0795242	0.5019	115803	multiple sclerosis || id:ieu-b-18	ieu-b-18	G	A	0.1935	0.0347	11	113953622	0.0355	5.02e-08	14734	CCL28_CCL28	GCST90274769	0.00201238	29.7061	3.89388e-06	TRUE	9.2904e-07
rs73007244	18	59374764	T	C	0.0386369	0.0270243	0.1528	115803	multiple sclerosis || id:ieu-b-18	ieu-b-18	T	C	0.0813	0.1321	18	59374764	0.0179	5.57e-06	14295	CX3CL1_CX3CL1	GCST90274778	0.001441	20.626	1.76513e-05	TRUE	0.00013908
rs73045256	19	41811072	G	A	0.00280393	0.0669628	0.9666	115803	multiple sclerosis || id:ieu-b-18	ieu-b-18	G	A	0.1921	0.9378	19	41811072	0.0276	3.4e-12	14288	LAP TGF-beta-1_TGFB1	GCST90274818	0.00337905	48.4368	1.5141e-08	TRUE	5.80759e-11
rs7304709	12	48670152	T	C	-0.0106566	0.0164381	0.516799	115803	multiple sclerosis || id:ieu-b-18	ieu-b-18	T	C	0.0537	0.5862	12	48670152	0.0117	4.44e-06	14727	PD-L1_CD274	GCST90274832	0.00142837	21.0629	3.62928e-06	TRUE	4.06217e-05
rs73071153	7	17545964	G	A	-0.0179603	0.0609653	0.7683	115803	multiple sclerosis || id:ieu-b-18	ieu-b-18	G	A	0.1497	0.0393	7	17545964	0.0319	2.7e-06	14728	CCL23_CCL23	GCST90274767	0.00149303	22.0193	7.49461e-07	TRUE	1.56265e-05
rs73072534	7	28144510	C	T	-0.0811016	0.0497265	0.1029	115803	multiple sclerosis || id:ieu-b-18	ieu-b-18	C	T	0.1306	0.0469	7	28144510	0.0294	8.91e-06	14288	PD-L1_CD274	GCST90274832	0.00137918	19.7302	2.297e-05	TRUE	0.000262939
rs73072893	12	19657540	A	G	-0.0163327	0.0939583	0.862	115803	multiple sclerosis || id:ieu-b-18	ieu-b-18	A	G	0.2057	0.9739	12	19657540	0.0422	1.09e-06	13230	CCL20_CCL20	GCST90274766	0.00179269	23.7563	2.60936e-07	TRUE	5.10935e-06
rs73151926	22	22451222	T	C	0.0241902	0.0330565	0.4643	115803	multiple sclerosis || id:ieu-b-18	ieu-b-18	T	C	0.1063	0.0805	22	22451222	0.0229	3.45e-06	14286	SLAMF1_SLAMF1	GCST90274835	0.00150602	21.5444	4.62435e-06	TRUE	3.53979e-05
rs73166403	7	152298228	C	T	0.00110061	0.0354038	0.9752	115803	multiple sclerosis || id:ieu-b-18	ieu-b-18	C	T	0.092	0.1114	7	152298228	0.02	4.22e-06	14296	NT-3_NTF3	GCST90274829	0.00147795	21.157	8.34555e-09	TRUE	1.50384e-05
rs73169406	22	48661109	A	G	0.0265493	0.0287997	0.3566	115803	multiple sclerosis || id:ieu-b-18	ieu-b-18	A	G	0.111	0.1327	22	48661109	0.0207	8.22e-08	11337	IL-24_IL24	GCST90274810	0.00252992	28.7494	7.33863e-06	TRUE	1.30082e-06
rs73171545	22	45003109	G	A	0.0203907	0.0267971	0.4467	115803	multiple sclerosis || id:ieu-b-18	ieu-b-18	G	A	0.0861	0.1199	22	45003109	0.0187	4.14e-06	14286	CCL11_CCL11	GCST90274764	0.00148173	21.1964	5.00005e-06	TRUE	4.30467e-05
rs73176827	7	156048777	C	T	-0.00300451	0.0319589	0.9251	115803	multiple sclerosis || id:ieu-b-18	ieu-b-18	C	T	0.1045	0.0762	7	156048777	0.022	2.03e-06	14733	IL-18R1_IL18R1	GCST90274804	0.00152908	22.5594	7.63223e-08	TRUE	8.96297e-06
rs73178812	13	37832221	T	C	-0.0984869	0.0453976	0.0300497	115803	multiple sclerosis || id:ieu-b-18	ieu-b-18	T	C	0.1047	0.0744	13	37832221	0.0232	6.39e-06	14288	CCL8_CCL8	GCST90274822	0.0014234	20.3637	4.06407e-05	TRUE	0.000403808
rs73181003	22	46922217	G	A	-0.00511305	0.0357587	0.8863	115803	multiple sclerosis || id:ieu-b-18	ieu-b-18	G	A	0.1122	0.093	22	46922217	0.0246	5.09e-06	11345	IL-17C_IL17C	GCST90274802	0.00183027	20.7988	1.76557e-07	TRUE	1.64606e-05
rs73192044	3	119431497	G	A	0.0809932	0.0635227	0.2023	115803	multiple sclerosis || id:ieu-b-18	ieu-b-18	G	A	0.1066	0.9032	3	119431497	0.0237	6.86e-06	11336	IL-20_IL20	GCST90274807	0.00178149	20.2274	1.40385e-05	TRUE	9.22157e-05
rs73194812	21	18734554	A	G	0.013607	0.0602418	0.8213	115803	multiple sclerosis || id:ieu-b-18	ieu-b-18	A	G	0.1821	0.9758	21	18734554	0.0391	3.2e-06	14730	CXCL9_CXCL9	GCST90274784	0.00147036	21.6874	4.40571e-07	TRUE	1.63771e-05
rs73257451	8	61418130	C	T	0.309655	0.134964	0.0217701	115803	multiple sclerosis || id:ieu-b-18	ieu-b-18	C	T	0.3645	0.989	8	61418130	0.0756	1.43e-06	11337	CCL19_CCL19	GCST90274765	0.00204627	23.2421	4.54557e-05	TRUE	9.06752e-05
rs73306603	10	84027526	T	C	-0.0188771	0.0606721	0.755699	115803	multiple sclerosis || id:ieu-b-18	ieu-b-18	T	C	0.2044	0.978	10	84027526	0.0412	7.01e-07	14741	CASP-8_CASP8	GCST90274763	0.00166692	24.6098	8.35949e-07	TRUE	4.96173e-06
rs73327656	17	60294757	A	G	0.124883	0.0943434	0.1856	115803	multiple sclerosis || id:ieu-b-18	ieu-b-18	A	G	0.235	0.0269	17	60294757	0.0512	4.44e-06	13801	STAMPB_STAMBP	GCST90274837	0.00152413	21.0636	1.51309e-05	TRUE	9.41688e-05
rs73367822	21	45026728	C	T	0.0389322	0.0164446	0.0179102	115803	multiple sclerosis || id:ieu-b-18	ieu-b-18	C	T	0.0588	0.5804	21	45024252	0.0126	3.06e-06	11760	CXCL9_CXCL9	GCST90274784	0.00184843	21.7741	4.83992e-05	TRUE	0.00019476
rs73416208	22	37881211	G	A	-0.0513986	0.0360029	0.1534	115803	multiple sclerosis || id:ieu-b-18	ieu-b-18	G	A	0.1477	0.0654	22	37881211	0.0246	1.92e-09	14729	IL-12B_IL12B	GCST90274798	0.0024415	36.0439	1.75998e-05	TRUE	2.30558e-07
rs734515	17	9112300	G	A	0.00498754	0.0184759	0.7872	115803	multiple sclerosis || id:ieu-b-18	ieu-b-18	G	A	0.0594	0.7486	17	9112300	0.0133	7.96e-06	14715	LAP TGF-beta-1_TGFB1	GCST90274818	0.0013537	19.9439	6.29287e-07	TRUE	3.87341e-05
rs73590361	12	592399	C	T	0.012225	0.0237409	0.606599	115803	multiple sclerosis || id:ieu-b-18	ieu-b-18	C	T	0.0744	0.1517	12	592399	0.0161	3.82e-06	14726	TWEAK_TNFSF12	GCST90274846	0.00144804	21.3518	2.28976e-06	TRUE	2.93757e-05
rs73606147	20	2538467	A	C	0.266573	0.114095	0.0194702	115803	multiple sclerosis || id:ieu-b-18	ieu-b-18	A	C	0.2792	0.0133	20	2538467	0.059	2.22e-06	13379	CXCL9_CXCL9	GCST90274784	0.001671	22.3904	4.71375e-05	TRUE	0.000193828
rs73701916	8	102530192	G	A	0.0140989	0.0448219	0.753101	115803	multiple sclerosis || id:ieu-b-18	ieu-b-18	G	A	0.1301	0.9512	8	102530192	0.0292	8.37e-06	14726	ADA_ADA	GCST90274759	0.00134623	19.8486	8.54432e-07	TRUE	4.32007e-05
rs73782207	6	150452471	A	G	-0.0134097	0.0316711	0.672	115803	multiple sclerosis || id:ieu-b-18	ieu-b-18	A	G	0.0925	0.0825	6	150452471	0.0205	6.42e-06	14734	Beta-NGF_NGF	GCST90274762	0.00137992	20.3571	1.5481e-06	TRUE	4.02018e-05
rs73788059	5	132669108	C	T	0.00747201	0.0287581	0.795	115803	multiple sclerosis || id:ieu-b-18	ieu-b-18	C	T	0.092	0.0933	5	132669108	0.0204	6.49e-06	14716	STAMPB_STAMBP	GCST90274837	0.00138015	20.3356	5.82964e-07	TRUE	3.19144e-05
rs739269	22	38212068	C	T	-0.039413	0.0176179	0.0252802	115803	multiple sclerosis || id:ieu-b-18	ieu-b-18	C	T	0.0556	0.6561	22	38212068	0.0125	8.67e-06	14286	HGF_HGF	GCST90274793	0.00138299	19.7819	4.32155e-05	TRUE	0.000552288
rs7398357	12	99887674	A	G	0.0249853	0.0208506	0.2308	115803	multiple sclerosis || id:ieu-b-18	ieu-b-18	A	G	0.0662	0.1899	12	99887674	0.0147	6.69e-06	14735	IL-18R1_IL18R1	GCST90274804	0.00137447	20.2779	1.23998e-05	TRUE	0.000124194
rs73997309	17	64991154	A	G	0.000300045	0.0443332	0.9946	115803	multiple sclerosis || id:ieu-b-18	ieu-b-18	A	G	0.1437	0.053	17	64991154	0.0315	5.07e-06	11778	TNF_TNF	GCST90274839	0.00176382	20.8074	3.95551e-10	TRUE	1.4094e-05
rs739998	16	316890	T	C	-0.0305623	0.0345658	0.3766	115803	multiple sclerosis || id:ieu-b-18	ieu-b-18	T	C	0.0594	0.5782	16	316890	0.0132	6.8e-06	13662	ADA_ADA	GCST90274759	0.00148002	20.247	6.75093e-06	TRUE	7.26989e-05
rs7406537	17	80919387	G	A	0.00561574	0.017079	0.742299	115803	multiple sclerosis || id:ieu-b-18	ieu-b-18	G	A	0.0643	0.4553	17	80919387	0.0139	3.73e-06	11149	TSLP_TSLP	GCST90274845	0.00191568	21.3951	9.33633e-07	TRUE	1.56938e-05
rs7406661	17	7063667	C	T	-0.00319489	0.0277375	0.9083	115803	multiple sclerosis || id:ieu-b-18	ieu-b-18	C	T	0.1107	0.7855	17	7063667	0.0156	1.28e-12	14286	uPA_PLAU	GCST90274847	0.00351243	50.3483	1.14568e-07	TRUE	2.8824e-11
rs74111611	12	85607051	C	T	0.0205089	0.0442604	0.643101	115803	multiple sclerosis || id:ieu-b-18	ieu-b-18	C	T	0.1471	0.9603	12	85607051	0.0298	7.96e-07	14732	OPG_TNFRSF11B	GCST90274830	0.00165125	24.3632	1.85413e-06	TRUE	7.05589e-06
rs74130123	10	30042437	C	T	-0.214143	0.143821	0.1365	115803	multiple sclerosis || id:ieu-b-18	ieu-b-18	C	T	0.2601	0.9817	10	30042437	0.0508	3.05e-07	14733	TGF-alpha_TGFA	GCST90274838	0.00177619	26.2116	1.91444e-05	TRUE	1.55718e-05
rs74130123	10	30042437	C	T	-0.214143	0.143821	0.1365	115803	multiple sclerosis || id:ieu-b-18	ieu-b-18	C	T	0.2429	0.9809	10	30042437	0.0489	6.79e-07	14734	HGF_HGF	GCST90274793	0.00167182	24.6705	1.91444e-05	TRUE	2.95862e-05
rs74131483	1	194276216	A	G	0.0551508	0.0359685	0.1252	115803	multiple sclerosis || id:ieu-b-18	ieu-b-18	A	G	0.1372	0.9451	1	194276216	0.0274	5.52e-07	13240	IL-7_IL7	GCST90274816	0.00189016	25.0693	2.0302e-05	TRUE	2.13395e-05
rs741344	12	68597086	G	A	-0.00259663	0.0181598	0.8863	115803	multiple sclerosis || id:ieu-b-18	ieu-b-18	G	A	0.06	0.7036	12	68597086	0.013	3.92e-06	14296	CXCL10_CXCL10	GCST90274780	0.00148783	21.2988	1.76557e-07	TRUE	1.66581e-05
rs74157668	10	121143312	T	C	-0.0275179	0.04328	0.524901	115803	multiple sclerosis || id:ieu-b-18	ieu-b-18	T	C	0.1574	0.0404	10	121143312	0.0343	4.46e-06	11781	CCL7_CCL7	GCST90274823	0.00178428	21.0546	3.49094e-06	TRUE	2.95476e-05
rs7418913	1	203643268	G	A	-0.083599	0.0398179	0.0357701	115803	multiple sclerosis || id:ieu-b-18	ieu-b-18	G	A	0.0614	0.2714	1	203643268	0.0138	8.62e-06	14296	CASP-8_CASP8	GCST90274763	0.00138281	19.7933	3.80642e-05	TRUE	0.000464505
rs7418913	1	203643268	G	A	-0.083599	0.0398179	0.0357701	115803	multiple sclerosis || id:ieu-b-18	ieu-b-18	G	A	0.0615	0.2713	1	203643268	0.0139	9.67e-06	14288	SIRT2_SIRT2	GCST90274834	0.00136822	19.5731	3.80642e-05	TRUE	0.000506416
rs7418913	1	203643268	G	A	-0.083599	0.0398179	0.0357701	115803	multiple sclerosis || id:ieu-b-18	ieu-b-18	G	A	0.0628	0.2712	1	203643268	0.0139	6.24e-06	14288	STAMPB_STAMBP	GCST90274837	0.00142659	20.4093	3.80642e-05	TRUE	0.00036315
rs742493	6	40998167	T	C	-0.0437429	0.0255608	0.0870202	115803	multiple sclerosis || id:ieu-b-18	ieu-b-18	T	C	0.1459	0.883	6	40998167	0.0185	3.11e-15	14735	CCL20_CCL20	GCST90274766	0.00420327	62.1882	2.52897e-05	TRUE	7.52865e-12
rs74341217	4	143628180	C	T	-0.0306654	0.0275746	0.2661	115803	multiple sclerosis || id:ieu-b-18	ieu-b-18	C	T	0.0823	0.1166	4	143620954	0.0184	7.72e-06	14730	TRAIL_TNFSF10	GCST90274843	0.00135635	20.0035	1.06798e-05	TRUE	0.00012403
rs7442192	4	45023201	A	G	-0.0307685	0.019225	0.1095	115803	multiple sclerosis || id:ieu-b-18	ieu-b-18	A	G	0.0619	0.7357	4	45023201	0.0138	7.27e-06	14295	FGF-21_FGF21	GCST90274788	0.00140549	20.117	2.21186e-05	TRUE	0.000215559
rs74491711	3	40056261	A	G	-0.0273233	0.0430779	0.5259	115803	multiple sclerosis || id:ieu-b-18	ieu-b-18	A	G	0.1273	0.048	3	40054358	0.0278	4.67e-06	14735	CCL23_CCL23	GCST90274767	0.00142102	20.9656	3.47411e-06	TRUE	4.15917e-05
rs7475335	10	104343428	C	A	0.00488803	0.0177397	0.782899	115803	multiple sclerosis || id:ieu-b-18	ieu-b-18	C	A	0.0646	0.3172	10	104343428	0.0124	1.89e-07	14735	CXCL11_CXCL11	GCST90274781	0.00183854	27.1371	6.55636e-07	TRUE	1.49187e-06
rs74820408	12	40197147	G	A	0.0395091	0.0229658	0.0853709	115803	multiple sclerosis || id:ieu-b-18	ieu-b-18	G	A	0.0728	0.8399	12	40180662	0.0163	7.96e-06	14287	SCF_KITLG	GCST90274833	0.00139425	19.9447	2.55569e-05	TRUE	0.000270076
rs748503	10	73509465	C	T	-0.0151136	0.02265	0.5046	115803	multiple sclerosis || id:ieu-b-18	ieu-b-18	C	T	0.0722	0.1993	10	73509465	0.0162	8.32e-06	14288	CCL20_CCL20	GCST90274766	0.00138826	19.8602	3.8449e-06	TRUE	6.82124e-05
rs7490744	13	84976969	T	G	-0.00508704	0.0193853	0.793	115803	multiple sclerosis || id:ieu-b-18	ieu-b-18	T	G	0.0705	0.2217	13	84976969	0.0159	9.25e-06	11783	4EBP1_EIF4EBP1	GCST90274758	0.00166573	19.6567	5.94665e-07	TRUE	3.43014e-05
rs7500869	16	11009587	C	A	0.108944	0.0325517	0.000817504	115803	multiple sclerosis || id:ieu-b-18	ieu-b-18	C	A	0.0714	0.1848	16	11009587	0.0159	7.1e-06	14743	IL-10_IL10	GCST90274795	0.00136591	20.1624	9.67175e-05	TRUE	0.00191276
rs7503751	17	7789542	G	A	-0.0155198	0.0303926	0.6096	115803	multiple sclerosis || id:ieu-b-18	ieu-b-18	G	A	0.1386	0.0779	17	7789542	0.0238	5.76e-09	14288	TWEAK_TNFSF12	GCST90274846	0.00236794	33.9087	2.25177e-06	TRUE	1.0234e-07
rs7506429	18	19991319	A	C	0.0134097	0.0205621	0.514301	115803	multiple sclerosis || id:ieu-b-18	ieu-b-18	A	C	0.0737	0.7965	18	19991319	0.0144	3.09e-07	14286	CDCP1_CDCP1	GCST90274775	0.00183022	26.1908	3.67273e-06	TRUE	4.01064e-06
rs7512350	1	15404816	A	G	-0.00915794	0.02551	0.7196	115803	multiple sclerosis || id:ieu-b-18	ieu-b-18	A	G	0.0921	0.1213	1	15404794	0.0201	4.6e-06	11771	IL-18R1_IL18R1	GCST90274804	0.00178049	20.992	1.11291e-06	TRUE	2.0929e-05
rs75246422	5	174182505	C	T	-0.0114655	0.0267412	0.668099	115803	multiple sclerosis || id:ieu-b-18	ieu-b-18	C	T	0.0982	0.1231	5	174179760	0.0203	1.32e-06	11784	TNFRSF9_TNFRSF9	GCST90274841	0.00198188	23.3968	1.58749e-06	TRUE	7.59541e-06
rs75246422	5	174182505	C	T	-0.0114655	0.0267412	0.668099	115803	multiple sclerosis || id:ieu-b-18	ieu-b-18	C	T	0.0951	0.1233	5	174179760	0.0201	2.23e-06	11793	IL-17C_IL17C	GCST90274802	0.00189462	22.3818	1.58749e-06	TRUE	1.2137e-05
rs7530513	1	89409911	A	G	0.00652122	0.0161681	0.6867	115803	multiple sclerosis || id:ieu-b-18	ieu-b-18	A	G	0.0516	0.4801	1	89409911	0.0114	6e-06	14733	TRAIL_TNFSF10	GCST90274843	0.00138866	20.4848	1.40484e-06	TRUE	3.68538e-05
rs75360344	7	35417806	G	A	0.00508704	0.0399996	0.8988	115803	multiple sclerosis || id:ieu-b-18	ieu-b-18	G	A	0.1414	0.0498	7	35414652	0.031	5.08e-06	11774	IL-17C_IL17C	GCST90274802	0.00176394	20.8018	1.39671e-07	TRUE	1.6676e-05
rs75366565	2	103166325	C	T	-0.0604934	0.020111	0.00263003	115803	multiple sclerosis || id:ieu-b-18	ieu-b-18	C	T	0.401	0.1988	2	103166288	0.0142	1.92e-175	14735	IL-18R1_IL18R1	GCST90274804	0.0513419	797.358	7.81272e-05	TRUE	8.82218e-142
rs7537266	1	238391155	T	C	0.0457299	0.018845	0.0152398	115803	multiple sclerosis || id:ieu-b-18	ieu-b-18	T	C	0.0615	0.2426	1	238391155	0.0137	7.15e-06	14294	MIP-1 alpha_CCL3	GCST90274825	0.00140781	20.1488	5.0848e-05	TRUE	0.000604487
rs7538029	1	110474695	A	C	-0.0156765	0.0204261	0.4428	115803	multiple sclerosis || id:ieu-b-18	ieu-b-18	A	C	0.0775	0.2211	1	110474695	0.0165	2.64e-06	11335	CSF-1_CSF1	GCST90274776	0.00194254	22.0576	5.08643e-06	TRUE	2.12275e-05
rs75485361	3	174511960	G	A	0.0148886	0.0190261	0.4339	115803	multiple sclerosis || id:ieu-b-18	ieu-b-18	G	A	0.07	0.2414	3	174432353	0.0158	9.41e-06	11343	IL-15RA_IL15RA	GCST90274800	0.00172744	19.6248	5.28803e-06	TRUE	6.5324e-05
rs7557474	2	230344423	C	T	-0.0206846	0.0224331	0.3565	115803	multiple sclerosis || id:ieu-b-18	ieu-b-18	C	T	0.0805	0.8519	2	230344423	0.0179	6.89e-06	12851	CCL8_CCL8	GCST90274822	0.00157132	20.2217	7.34176e-06	TRUE	7.07557e-05
rs75579654	1	46501359	A	G	0.00873807	0.0421842	0.8359	115803	multiple sclerosis || id:ieu-b-18	ieu-b-18	A	G	0.1025	0.0739	1	46373240	0.0231	9.11e-06	14728	IL-8_IL8	GCST90274817	0.00133506	19.6863	3.70526e-07	TRUE	3.98199e-05
rs7559734	2	212465664	C	T	0.0210194	0.0256215	0.412	115803	multiple sclerosis || id:ieu-b-18	ieu-b-18	C	T	0.0915	0.8803	2	212465664	0.0206	8.92e-06	11345	IL-17C_IL17C	GCST90274802	0.001736	19.7256	5.81188e-06	TRUE	6.54667e-05
rs7564243	2	160726868	G	A	-0.00866237	0.0165731	0.6012	115803	multiple sclerosis || id:ieu-b-18	ieu-b-18	G	A	0.0852	0.5375	2	160726868	0.0114	7.8e-14	14729	uPA_PLAU	GCST90274847	0.00377792	55.8484	2.35913e-06	TRUE	6.94603e-12
rs7570818	2	107310081	G	A	-0.00548493	0.0259182	0.8324	115803	multiple sclerosis || id:ieu-b-18	ieu-b-18	G	A	0.0849	0.8857	2	107310081	0.0183	3.5e-06	14729	LAP TGF-beta-1_TGFB1	GCST90274818	0.00145917	21.5206	3.86741e-07	TRUE	1.72955e-05
rs75756626	16	26128480	A	C	0.0145047	0.0343462	0.6728	115803	multiple sclerosis || id:ieu-b-18	ieu-b-18	A	C	0.0997	0.0763	16	26100468	0.0225	9.37e-06	14726	VEGF_A_VEGFA	GCST90274848	0.00133156	19.6321	1.54009e-06	TRUE	5.56503e-05
rs757973	7	75495667	A	G	0.018164	0.0313401	0.5622	115803	multiple sclerosis || id:ieu-b-18	ieu-b-18	A	G	0.2002	0.09	7	75495667	0.0205	1.58e-22	14713	CCL11_CCL11	GCST90274764	0.0064404	95.3589	2.90074e-06	TRUE	2.39223e-19
rs7583622	2	53931190	A	G	-0.0175452	0.0199436	0.379	115803	multiple sclerosis || id:ieu-b-18	ieu-b-18	A	G	0.0748	0.2098	2	53931190	0.0161	3.38e-06	11769	TNFB_LTA	GCST90274840	0.0018307	21.5813	6.68335e-06	TRUE	3.21851e-05
rs7587695	2	172513639	A	C	0.0288111	0.0167425	0.0852806	115803	multiple sclerosis || id:ieu-b-18	ieu-b-18	A	C	0.0598	0.6086	2	172513639	0.0134	8.09e-06	11793	IL-4_IL4	GCST90274813	0.00168591	19.9122	2.55715e-05	TRUE	0.00019403
rs759817	19	8037040	T	C	0.0443996	0.017764	0.01244	115803	multiple sclerosis || id:ieu-b-18	ieu-b-18	T	C	0.3919	0.3275	19	8037040	0.0123	1e-200	14288	CCL25_CCL25	GCST90274768	0.0663375	1015.03	5.39437e-05	TRUE	1.83792e-183
rs7600322	2	204754353	T	C	-0.040854	0.0163991	0.01273	115803	multiple sclerosis || id:ieu-b-18	ieu-b-18	T	C	0.057	0.5214	2	204754353	0.0118	1.36e-06	13849	CXCL9_CXCL9	GCST90274784	0.00168204	23.3304	5.35912e-05	TRUE	0.000177272
rs7610704	3	11689679	C	T	0.0121262	0.0169709	0.4749	115803	multiple sclerosis || id:ieu-b-18	ieu-b-18	C	T	0.0568	0.4644	3	11689679	0.012	2.21e-06	14295	FGF-21_FGF21	GCST90274788	0.00156484	22.4013	4.40885e-06	TRUE	2.3651e-05
rs7611785	3	144213414	A	G	0.0390527	0.0306154	0.2021	115803	multiple sclerosis || id:ieu-b-18	ieu-b-18	A	G	0.0941	0.103	3	144213414	0.0198	2.01e-06	14736	CCL25_CCL25	GCST90274768	0.0015304	22.5834	1.40509e-05	TRUE	5.20662e-05
rs7612912	3	42910621	T	C	0.00180162	0.0170202	0.9157	115803	multiple sclerosis || id:ieu-b-18	ieu-b-18	T	C	0.1281	0.6276	3	42910621	0.012	1.33e-26	14714	CCL13_CCL13	GCST90274824	0.00768519	113.94	9.67575e-08	TRUE	1.436e-23
rs76149515	16	4811697	C	T	0.00230265	0.050318	0.9635	115803	multiple sclerosis || id:ieu-b-18	ieu-b-18	C	T	0.1546	0.9689	16	4804879	0.0348	8.89e-06	14741	IL-8_IL8	GCST90274817	0.00133706	19.7334	1.80841e-08	TRUE	3.07959e-05
rs7618923	3	45130725	C	T	0.00399202	0.021368	0.8518	115803	multiple sclerosis || id:ieu-b-18	ieu-b-18	C	T	0.1738	0.1811	3	45130725	0.0151	1.18e-30	14286	CDCP1_CDCP1	GCST90274775	0.00918811	132.46	3.01401e-07	TRUE	4.28272e-27
rs7619350	3	132269435	A	G	0.0544562	0.0259247	0.0356796	115803	multiple sclerosis || id:ieu-b-18	ieu-b-18	A	G	0.0986	0.118	3	132269435	0.0201	9.32e-07	11764	CCL2_CCL2	GCST90274821	0.00204136	24.0596	3.81012e-05	TRUE	5.48666e-05
rs7621032	3	108099780	T	C	0.0209784	0.0176838	0.2355	115803	multiple sclerosis || id:ieu-b-18	ieu-b-18	T	C	0.0674	0.4514	3	108099780	0.0135	5.96e-07	11337	TNF_TNF	GCST90274839	0.00219382	24.9216	1.21528e-05	TRUE	1.04198e-05
rs7624160	3	128381886	G	T	-0.0510828	0.0174253	0.00337303	115803	multiple sclerosis || id:ieu-b-18	ieu-b-18	G	T	0.1061	0.6093	3	128381886	0.0119	4.84e-19	14719	FIt3L_FLT3LG	GCST90274791	0.00537179	79.4837	7.42069e-05	TRUE	1.30617e-13
rs7625643	3	141150026	A	G	0.0592119	0.0168401	0.000437895	115803	multiple sclerosis || id:ieu-b-18	ieu-b-18	A	G	0.0611	0.5605	3	141150026	0.0129	2.18e-06	12404	FIt3L_FLT3LG	GCST90274791	0.00180533	22.4302	0.000106751	TRUE	0.000659023
rs76275710	10	30035149	A	G	-0.148765	0.132294	0.2608	115803	multiple sclerosis || id:ieu-b-18	ieu-b-18	A	G	0.2665	0.0176	10	30032133	0.0525	3.85e-07	14735	OSM_OSM	GCST90274831	0.00174569	25.7642	1.09195e-05	TRUE	1.07499e-05
rs7636889	3	56874033	G	A	0.0609184	0.0191888	0.0015	115803	multiple sclerosis || id:ieu-b-18	ieu-b-18	G	A	0.0768	0.7593	3	56874033	0.0137	2.07e-08	14733	CXCL5_CXCL5	GCST90274782	0.00212846	31.4212	8.70264e-05	TRUE	2.54003e-05
rs76421506	3	115303740	A	G	-0.0262413	0.0250011	0.2939	115803	multiple sclerosis || id:ieu-b-18	ieu-b-18	A	G	0.0778	0.853	3	115295680	0.0168	3.64e-06	14286	CSF-1_CSF1	GCST90274776	0.00149892	21.4427	9.51341e-06	TRUE	5.82034e-05
rs7642750	3	10580281	A	C	0.013311	0.0255162	0.6019	115803	multiple sclerosis || id:ieu-b-18	ieu-b-18	A	C	0.0935	0.8764	3	10580281	0.02	2.94e-06	11788	IL-18R1_IL18R1	GCST90274804	0.00185063	21.8519	2.35004e-06	TRUE	1.75984e-05
rs76522981	17	34451097	C	T	0.0879193	0.0908174	0.333	115803	multiple sclerosis || id:ieu-b-18	ieu-b-18	C	T	0.1462	0.076	17	34450780	0.0253	7.53e-09	14295	MIP-1 alpha_CCL3	GCST90274825	0.00233054	33.3882	8.09309e-06	TRUE	2.92162e-07
rs7661151	4	157065076	T	C	0.0308201	0.0171277	0.0719499	115803	multiple sclerosis || id:ieu-b-18	ieu-b-18	T	C	0.0531	0.6323	4	157065076	0.0116	4.7e-06	14730	CCL28_CCL28	GCST90274769	0.00142054	20.9515	2.79605e-05	TRUE	0.000210773
rs7664024	4	18944656	C	T	-0.00110061	0.0278707	0.9685	115803	multiple sclerosis || id:ieu-b-18	ieu-b-18	C	T	0.0718	0.185	4	18944656	0.0153	2.69e-06	14288	SCF_KITLG	GCST90274833	0.00153895	22.0194	1.34666e-08	TRUE	1.01964e-05
rs76678067	15	79598420	T	G	0.0244975	0.0305617	0.4228	115803	multiple sclerosis || id:ieu-b-18	ieu-b-18	T	G	0.1045	0.9046	15	79597917	0.0231	6.07e-06	11345	IL-4_IL4	GCST90274813	0.00180062	20.4612	5.54848e-06	TRUE	4.5809e-05
rs76679915	4	125828318	T	C	0.0110609	0.018968	0.5598	115803	multiple sclerosis || id:ieu-b-18	ieu-b-18	T	C	0.0624	0.7035	4	125828318	0.0137	5.24e-06	11962	CCL28_CCL28	GCST90274769	0.0017313	20.7422	2.93646e-06	TRUE	3.23689e-05
rs76688046	19	29939615	T	C	-0.00330546	0.0207942	0.8737	115803	multiple sclerosis || id:ieu-b-18	ieu-b-18	T	C	0.1032	0.8112	19	29938464	0.0215	1.59e-06	7942	TNFSF14_TNFSF14	GCST90274842	0.00289264	23.0342	2.18206e-07	TRUE	4.22324e-06
rs7683424	4	187115945	A	G	0.00964638	0.0177921	0.5877	115803	multiple sclerosis || id:ieu-b-18	ieu-b-18	A	G	0.054	0.4046	4	187115945	0.0121	8.09e-06	14296	MMP-10_MMP10	GCST90274827	0.00139123	19.9139	2.5384e-06	TRUE	5.59213e-05
rs7688836	4	94769686	G	A	-0.00558438	0.0226909	0.8056	115803	multiple sclerosis || id:ieu-b-18	ieu-b-18	G	A	0.0818	0.2019	4	94769686	0.0166	8.32e-07	11791	TNFSF14_TNFSF14	GCST90274842	0.00205516	24.2782	5.23039e-07	TRUE	3.88309e-06
rs7688836	4	94769686	G	A	-0.00558438	0.0226909	0.8056	115803	multiple sclerosis || id:ieu-b-18	ieu-b-18	G	A	0.0685	0.2065	4	94769686	0.0145	2.31e-06	14742	VEGF_A_VEGFA	GCST90274848	0.00151158	22.3145	5.23039e-07	TRUE	1.27016e-05
rs7700661	5	122405522	A	G	-0.0391246	0.0175497	0.0257899	115803	multiple sclerosis || id:ieu-b-18	ieu-b-18	A	G	0.0556	0.3196	5	122405522	0.0124	7.33e-06	14719	CXCL1_CXCL1	GCST90274779	0.00136407	20.1024	4.2917e-05	TRUE	0.000513606
rs7703177	5	52799456	T	C	-0.0312843	0.0176953	0.0770708	115803	multiple sclerosis || id:ieu-b-18	ieu-b-18	T	C	0.053	0.5883	5	52799456	0.0117	5.9e-06	14285	OPG_TNFRSF11B	GCST90274830	0.00143442	20.5173	2.69906e-05	TRUE	0.000227147
rs77095316	11	102576493	G	T	-0.0267547	0.0355505	0.4517	115803	multiple sclerosis || id:ieu-b-18	ieu-b-18	G	T	0.1416	0.0705	11	102572180	0.0238	2.69e-09	14744	MMP-1_MMP1	GCST90274826	0.00239506	35.3927	4.89096e-06	TRUE	8.89836e-08
rs7714366	5	169867337	A	G	9.9995e-05	0.0209958	0.9962	115803	multiple sclerosis || id:ieu-b-18	ieu-b-18	A	G	0.0619	0.7535	5	169867337	0.0137	6.24e-06	14734	OSM_OSM	GCST90274831	0.00138362	20.4118	1.95875e-10	TRUE	2.11255e-05
rs7718539	5	1730637	C	T	0.00230265	0.0193141	0.9051	115803	multiple sclerosis || id:ieu-b-18	ieu-b-18	C	T	0.0539	0.353	5	1730637	0.0122	9.96e-06	14740	NT-3_NTF3	GCST90274829	0.00132247	19.5164	1.22742e-07	TRUE	3.79235e-05
rs77248338	15	98508735	T	G	0.156747	0.0841235	0.0624195	115803	multiple sclerosis || id:ieu-b-18	ieu-b-18	T	G	0.2314	0.9759	15	98506292	0.0518	7.93e-06	10471	IL-33_IL33	GCST90274812	0.00190218	19.9519	2.99805e-05	TRUE	0.000184356
rs7726159	5	1282319	C	A	-0.0937635	0.0291794	0.00131199	115803	multiple sclerosis || id:ieu-b-18	ieu-b-18	C	A	0.1191	0.3326	5	1282319	0.0128	1.34e-20	14733	FIt3L_FLT3LG	GCST90274791	0.00584208	86.5655	8.91587e-05	TRUE	1.65308e-14
rs77303550	16	72105965	C	T	-0.05975	0.0214206	0.00528105	115803	multiple sclerosis || id:ieu-b-18	ieu-b-18	C	T	0.0724	0.1946	16	72079657	0.0146	7.09e-07	14728	TRAIL_TNFSF10	GCST90274843	0.00166688	24.5874	6.71848e-05	TRUE	0.000189835
rs773112	12	56375881	T	C	-0.00130085	0.0179104	0.9421	115803	multiple sclerosis || id:ieu-b-18	ieu-b-18	T	C	0.0566	0.3128	12	56375881	0.0125	5.95e-06	14287	DNER_DNER	GCST90274785	0.00143301	20.4999	4.55545e-08	TRUE	2.17005e-05
rs7737635	5	124329728	A	G	-0.0131136	0.0281818	0.6417	115803	multiple sclerosis || id:ieu-b-18	ieu-b-18	A	G	0.0924	0.1947	5	124329728	0.0201	4.29e-06	9453	TNFRSF9_TNFRSF9	GCST90274841	0.00223055	21.1281	1.86979e-06	TRUE	1.78646e-05
rs7745783	6	42462406	C	T	-0.0139029	0.0162933	0.3935	115803	multiple sclerosis || id:ieu-b-18	ieu-b-18	C	T	0.0589	0.4969	6	42462406	0.0119	7.44e-07	14286	SLAMF1_SLAMF1	GCST90274835	0.00171191	24.4949	6.28749e-06	TRUE	1.15782e-05
rs7749768	6	107477601	G	T	-0.0120274	0.0203704	0.5549	115803	multiple sclerosis || id:ieu-b-18	ieu-b-18	G	T	0.0622	0.754	6	107477601	0.0138	6.57e-06	14709	CCL20_CCL20	GCST90274766	0.00137924	20.3125	3.01045e-06	TRUE	5.20777e-05
rs7750544	6	154177484	C	T	-0.0109598	0.021632	0.6124	115803	multiple sclerosis || id:ieu-b-18	ieu-b-18	C	T	0.0773	0.165	6	154177484	0.0164	2.44e-06	13644	CXCL11_CXCL11	GCST90274781	0.00162563	22.213	2.21666e-06	TRUE	1.77093e-05
rs77569365	13	106648406	T	G	-0.0281937	0.0410406	0.4921	115803	multiple sclerosis || id:ieu-b-18	ieu-b-18	T	G	0.129	0.9561	13	106647340	0.0282	4.77e-06	14734	CCL28_CCL28	GCST90274769	0.00141822	20.9229	4.07533e-06	TRUE	4.57418e-05
rs778016	6	68918580	G	A	-0.0183677	0.0187547	0.3274	115803	multiple sclerosis || id:ieu-b-18	ieu-b-18	G	A	0.0681	0.2875	6	68918580	0.0145	2.65e-06	9883	LIF-R_LIFR	GCST90274820	0.0022269	22.0531	8.28273e-06	TRUE	2.32428e-05
rs7781261	7	112049821	G	A	-0.0467882	0.0221747	0.0348602	115803	multiple sclerosis || id:ieu-b-18	ieu-b-18	G	A	0.0675	0.8155	7	111992684	0.0151	7.81e-06	14728	CXCL5_CXCL5	GCST90274782	0.00135494	19.98	3.8444e-05	TRUE	0.000464494
rs77880908	4	47705578	C	T	0.018331	0.0246287	0.4567	115803	multiple sclerosis || id:ieu-b-18	ieu-b-18	C	T	0.0886	0.1258	4	47700645	0.0196	6.17e-06	11770	IL-2_IL2	GCST90274806	0.00173311	20.4306	4.78382e-06	TRUE	4.5223e-05
rs7798473	7	108543387	C	A	0.0274206	0.0360992	0.4475	115803	multiple sclerosis || id:ieu-b-18	ieu-b-18	C	A	0.1041	0.0609	7	108543387	0.0235	9.43e-06	14734	CD40_CD40	GCST90274772	0.00133005	19.6204	4.98247e-06	TRUE	9.00968e-05
rs77998976	11	19411924	A	G	-0.195407	0.146112	0.1811	115803	multiple sclerosis || id:ieu-b-18	ieu-b-18	A	G	0.1842	0.9765	11	19408337	0.0415	9.06e-06	13870	VEGF_A_VEGFA	GCST90274848	0.00141837	19.6979	1.54451e-05	TRUE	0.000172848
rs7806274	7	155146782	C	T	-0.00995033	0.0668071	0.8816	115803	multiple sclerosis || id:ieu-b-18	ieu-b-18	C	T	0.0755	0.1668	7	155146782	0.0161	2.74e-06	13667	CCL25_CCL25	GCST90274768	0.00160646	21.9876	1.91566e-07	TRUE	1.1598e-05
rs780679	10	73114509	C	T	-0.00521357	0.0198577	0.792899	115803	multiple sclerosis || id:ieu-b-18	ieu-b-18	C	T	0.0695	0.2389	10	73114509	0.0139	5.73e-07	14729	IL-12B_IL12B	GCST90274798	0.00169446	24.9966	5.95251e-07	TRUE	3.8464e-06
rs7806921	7	150140762	C	T	0.0201007	0.0167959	0.2314	115803	multiple sclerosis || id:ieu-b-18	ieu-b-18	C	T	0.0606	0.5366	7	150140762	0.0131	3.73e-06	11778	TNF_TNF	GCST90274839	0.00181361	21.3958	1.2368e-05	TRUE	5.30368e-05
rs7808444	7	68565319	C	A	-0.015723	0.0407051	0.699301	115803	multiple sclerosis || id:ieu-b-18	ieu-b-18	C	A	0.0628	0.6119	7	68565319	0.0137	4.56e-06	14296	VEGF_A_VEGFA	GCST90274848	0.00146766	21.0096	1.28843e-06	TRUE	2.7256e-05
rs7809355	7	25386238	C	A	0.0161686	0.0235523	0.4924	115803	multiple sclerosis || id:ieu-b-18	ieu-b-18	C	A	0.0734	0.1553	7	25386238	0.0164	7.62e-06	14287	DNER_DNER	GCST90274785	0.00140009	20.0283	4.06972e-06	TRUE	6.50147e-05
rs7812322	8	11410797	C	T	0.0642186	0.0858803	0.4546	115803	multiple sclerosis || id:ieu-b-18	ieu-b-18	C	T	0.3483	0.9898	8	11410797	0.0756	4.08e-06	10858	ST1A1_SULT1A1	GCST90274836	0.00195104	21.2219	4.82859e-06	TRUE	2.85997e-05
rs78154669	16	81592045	T	G	-0.00548493	0.0315999	0.8622	115803	multiple sclerosis || id:ieu-b-18	ieu-b-18	T	G	0.0923	0.0938	16	81591243	0.0207	8.24e-06	14721	FIt3L_FLT3LG	GCST90274791	0.00134877	19.8794	2.60171e-07	TRUE	3.46775e-05
rs7815666	8	18274205	T	C	0.00179838	0.0159095	0.91	115803	multiple sclerosis || id:ieu-b-18	ieu-b-18	T	C	0.0512	0.5351	8	18274205	0.0113	5.87e-06	14732	IL10RB_IL10RB	GCST90274797	0.00139161	20.5269	1.10341e-07	TRUE	2.35476e-05
rs78199195	3	146940488	G	A	0.0326265	0.0258104	0.2062	115803	multiple sclerosis || id:ieu-b-18	ieu-b-18	G	A	0.0956	0.8928	3	146882115	0.0196	1.07e-06	14295	IL-18R1_IL18R1	GCST90274804	0.00166149	23.7872	1.37985e-05	TRUE	2.90111e-05
rs7820135	8	68719454	C	T	0.00677698	0.0222133	0.7603	115803	multiple sclerosis || id:ieu-b-18	ieu-b-18	C	T	0.0747	0.8321	8	68719454	0.0155	1.44e-06	14730	LAP TGF-beta-1_TGFB1	GCST90274818	0.00157431	23.223	8.03773e-07	TRUE	9.1982e-06
rs7825914	8	19590012	A	G	0.00471108	0.0176214	0.7892	115803	multiple sclerosis || id:ieu-b-18	ieu-b-18	A	G	0.054	0.3028	8	19590012	0.0122	9.59e-06	14732	CSF-1_CSF1	GCST90274776	0.00132809	19.5888	6.17231e-07	TRUE	4.54498e-05
rs78295068	10	63140238	A	G	-0.00915794	0.0233171	0.6945	115803	multiple sclerosis || id:ieu-b-18	ieu-b-18	A	G	0.0777	0.167	10	63140238	0.0173	7.08e-06	12404	CST5_CST5	GCST90274777	0.00162361	20.1688	1.33209e-06	TRUE	3.40177e-05
rs783149	6	161088918	C	A	0.0144944	0.0219171	0.508401	115803	multiple sclerosis || id:ieu-b-18	ieu-b-18	C	A	0.0805	0.1958	6	161088918	0.0144	2.27e-08	14287	CXCL9_CXCL9	GCST90274784	0.00218261	31.2468	3.77677e-06	TRUE	4.35346e-07
rs78336300	8	27435177	A	C	-0.0617534	0.0601522	0.3046	115803	multiple sclerosis || id:ieu-b-18	ieu-b-18	A	C	0.2392	0.0209	8	27416526	0.0522	4.6e-06	10917	TNFSF14_TNFSF14	GCST90274842	0.00191974	20.9943	9.10128e-06	TRUE	4.55628e-05
rs7834283	8	135756614	G	A	-0.0276796	0.17553	0.8747	115803	multiple sclerosis || id:ieu-b-18	ieu-b-18	G	A	0.3467	0.01	8	135756557	0.0784	9.77e-06	9555	FGF-21_FGF21	GCST90274788	0.00204248	19.5517	2.14736e-07	TRUE	2.61404e-05
rs7855466	9	136121303	T	C	0.016841	0.023426	0.4722	115803	multiple sclerosis || id:ieu-b-18	ieu-b-18	T	C	0.0861	0.1723	9	136121303	0.0169	3.49e-07	11783	IL10RB_IL10RB	GCST90274797	0.00219797	25.9513	4.46298e-06	TRUE	3.60533e-06
rs7858310	9	87717237	A	G	-0.0188771	0.018548	0.3088	115803	multiple sclerosis || id:ieu-b-18	ieu-b-18	A	G	0.0707	0.7165	9	87717237	0.0152	3.3e-06	11336	TNFRSF9_TNFRSF9	GCST90274841	0.00190486	21.6309	8.94458e-06	TRUE	3.57592e-05
rs785900	9	79147122	T	C	0.00856323	0.0164967	0.6037	115803	multiple sclerosis || id:ieu-b-18	ieu-b-18	T	C	0.0575	0.4446	9	79147122	0.0118	1.1e-06	14288	SCF_KITLG	GCST90274833	0.00165912	23.7416	2.32685e-06	TRUE	9.69884e-06
rs78632565	8	70987280	T	C	0.00169856	0.0324075	0.9582	115803	multiple sclerosis || id:ieu-b-18	ieu-b-18	T	C	0.1082	0.9152	8	70982905	0.0214	4.28e-07	14722	CXCL11_CXCL11	GCST90274781	0.00173343	25.5604	2.37224e-08	TRUE	2.10585e-06
rs78798615	11	35487081	C	A	0.0423888	0.0594451	0.4758	115803	multiple sclerosis || id:ieu-b-18	ieu-b-18	C	A	0.2602	0.0214	11	35451538	0.0579	6.99e-06	8975	TNFSF14_TNFSF14	GCST90274842	0.00224516	20.1911	4.39092e-06	TRUE	3.53707e-05
rs78800546	11	31928519	G	A	-0.0572055	0.127986	0.6549	115803	multiple sclerosis || id:ieu-b-18	ieu-b-18	G	A	0.2529	0.0156	11	31879143	0.0534	2.18e-06	14295	EN-RAGE_S100A12	GCST90274786	0.00156657	22.4261	1.72519e-06	TRUE	1.57124e-05
rs78808574	11	127561328	G	A	-0.0149871	0.039957	0.7076	115803	multiple sclerosis || id:ieu-b-18	ieu-b-18	G	A	0.118	0.9449	11	127558155	0.0265	8.47e-06	14287	CD5_CD5	GCST90274773	0.00138589	19.8249	1.21489e-06	TRUE	4.59062e-05
rs78871521	16	4774775	T	C	-0.00279609	0.0491134	0.9546	115803	multiple sclerosis || id:ieu-b-18	ieu-b-18	T	C	0.1812	0.0304	16	4774017	0.0371	1.04e-06	13246	MIP-1 alpha_CCL3	GCST90274825	0.00179764	23.8508	2.79892e-08	TRUE	4.09403e-06
rs78937490	1	110162073	G	A	-0.0278852	0.0473	0.5555	115803	multiple sclerosis || id:ieu-b-18	ieu-b-18	G	A	0.1368	0.044	1	110159876	0.0302	5.9e-06	14729	TRAIL_TNFSF10	GCST90274843	0.00139117	20.5163	3.00132e-06	TRUE	4.75841e-05
rs78981063	2	84213945	G	A	0.045102	0.0409819	0.2711	115803	multiple sclerosis || id:ieu-b-18	ieu-b-18	G	A	0.1377	0.9558	2	84195883	0.0302	5.13e-06	11784	LIF-R_LIFR	GCST90274820	0.00176115	20.7864	1.0459e-05	TRUE	6.13051e-05
rs7898286	10	6009462	G	T	-0.0397975	0.0167629	0.0175902	115803	multiple sclerosis || id:ieu-b-18	ieu-b-18	G	T	0.1967	0.3975	10	6009462	0.0135	4.34e-48	11344	IL-15RA_IL15RA	GCST90274800	0.0183706	212.258	4.86721e-05	TRUE	1.66944e-39
rs79072837	15	81322284	C	T	0.0260575	0.038561	0.4992	115803	multiple sclerosis || id:ieu-b-18	ieu-b-18	C	T	0.136	0.0497	15	81321256	0.028	1.19e-06	14715	IL-7_IL7	GCST90274816	0.00160068	23.5886	3.94326e-06	TRUE	1.38244e-05
rs79086127	4	123845553	C	T	-0.128061	0.0636515	0.0442303	115803	multiple sclerosis || id:ieu-b-18	ieu-b-18	C	T	0.2096	0.0195	4	123839263	0.045	3.2e-06	14247	CCL19_CCL19	GCST90274765	0.00152045	21.6918	3.49534e-05	TRUE	0.000193106
rs7909512	10	3683786	A	G	-0.0202027	0.0163183	0.2157	115803	multiple sclerosis || id:ieu-b-18	ieu-b-18	A	G	0.0567	0.5207	10	3683786	0.0128	9.44e-06	11775	IFN-gamma_IFNG	GCST90274794	0.00166365	19.6188	1.32358e-05	TRUE	0.000121751
rs7917198	10	93732286	G	T	0.0560967	0.0215202	0.00914197	115803	multiple sclerosis || id:ieu-b-18	ieu-b-18	G	T	0.0706	0.8397	10	93675891	0.0159	8.99e-06	14731	MIP-1 alpha_CCL3	GCST90274825	0.0013366	19.7132	5.86738e-05	TRUE	0.000948769
rs7918908	10	128410584	G	A	-0.0133892	0.0460212	0.771101	115803	multiple sclerosis || id:ieu-b-18	ieu-b-18	G	A	0.1175	0.0754	10	128410584	0.0264	8.56e-06	11780	SLAMF1_SLAMF1	GCST90274835	0.00167878	19.8059	7.30938e-07	TRUE	3.3214e-05
rs79205279	3	124903864	A	G	-0.0167588	0.0362218	0.6436	115803	multiple sclerosis || id:ieu-b-18	ieu-b-18	A	G	0.1063	0.0645	3	124901642	0.024	9.46e-06	13854	CCL28_CCL28	GCST90274769	0.00141402	19.6147	1.84856e-06	TRUE	5.50154e-05
rs79226097	14	91717259	T	C	-0.0128175	0.0510884	0.8019	115803	multiple sclerosis || id:ieu-b-18	ieu-b-18	T	C	0.1608	0.03	14	91715447	0.0357	6.66e-06	14732	ADA_ADA	GCST90274759	0.00137523	20.2851	5.43563e-07	TRUE	3.22757e-05
rs7936674	11	33845977	G	A	0.0447882	0.0180936	0.0133101	115803	multiple sclerosis || id:ieu-b-18	ieu-b-18	G	A	0.0546	0.6468	11	33845977	0.0123	9.04e-06	14288	PD-L1_CD274	GCST90274832	0.00137723	19.7022	5.29105e-05	TRUE	0.0007612
rs794007	4	40143799	T	C	0.0221434	0.0191681	0.248	115803	multiple sclerosis || id:ieu-b-18	ieu-b-18	T	C	0.0685	0.2406	4	40142535	0.0144	1.97e-06	12844	FGF-23_FGF23	GCST90274789	0.0017587	22.625	1.15243e-05	TRUE	3.3767e-05
rs7945680	11	127683667	T	G	0.0009995	0.0169219	0.9529	115803	multiple sclerosis || id:ieu-b-18	ieu-b-18	T	G	0.061	0.5018	11	127683667	0.0114	8.75e-08	14728	PD-L1_CD274	GCST90274832	0.00194027	28.628	3.01269e-08	TRUE	5.22018e-07
rs79551873	2	231423854	T	C	-0.0258308	0.0171622	0.1323	115803	multiple sclerosis || id:ieu-b-18	ieu-b-18	T	C	0.0533	0.3563	2	231423737	0.0119	7.5e-06	14287	CXCL9_CXCL9	GCST90274784	0.0014022	20.0586	1.95618e-05	TRUE	0.000194727
rs7958187	12	69466941	G	A	-0.0290732	0.0171697	0.0904003	115803	multiple sclerosis || id:ieu-b-18	ieu-b-18	G	A	0.055	0.3872	12	69466941	0.0122	6.54e-06	13420	CCL28_CCL28	GCST90274769	0.00151215	20.3208	2.47592e-05	TRUE	0.000198785
rs79684468	3	43184356	T	C	0.0228593	0.0563523	0.685001	115803	multiple sclerosis || id:ieu-b-18	ieu-b-18	T	C	0.1502	0.0433	3	43179320	0.0303	7.16e-07	14286	CCL11_CCL11	GCST90274764	0.00171711	24.5694	1.42099e-06	TRUE	5.60421e-06
rs79722574	17	32630942	C	T	-0.0199986	0.0213495	0.3489	115803	multiple sclerosis || id:ieu-b-18	ieu-b-18	C	T	0.1215	0.167	17	32619052	0.0156	6.78e-15	14720	CCL11_CCL11	GCST90274764	0.00410402	60.6519	7.57719e-06	TRUE	2.28477e-12
rs79759094	4	7535568	G	A	-0.0321101	0.0383476	0.4024	115803	multiple sclerosis || id:ieu-b-18	ieu-b-18	G	A	0.1163	0.0638	4	7533099	0.0251	3.6e-06	14728	NT-3_NTF3	GCST90274829	0.00145558	21.4661	6.05469e-06	TRUE	4.47381e-05
rs7990672	13	90838056	G	T	0.0285024	0.0175469	0.1043	115803	multiple sclerosis || id:ieu-b-18	ieu-b-18	G	T	0.0568	0.69	13	90838056	0.0128	9.1e-06	14295	IL-18_IL18	GCST90274803	0.00137561	19.6887	2.27845e-05	TRUE	0.00026546
rs8011635	14	76464831	C	T	-0.0259334	0.0169581	0.1262	115803	multiple sclerosis || id:ieu-b-18	ieu-b-18	C	T	0.0543	0.373	14	76464831	0.0122	8.55e-06	14286	SLAMF1_SLAMF1	GCST90274835	0.00138474	19.807	2.0195e-05	TRUE	0.000223176
rs80137559	10	18335951	T	C	-0.00180162	0.0614222	0.9766	115803	multiple sclerosis || id:ieu-b-18	ieu-b-18	T	C	0.2347	0.9822	10	18335103	0.0511	4.37e-06	11791	IL-10RA_IL10RA	GCST90274796	0.0017859	21.0917	7.42956e-09	TRUE	1.27202e-05
rs801520	7	18702222	A	C	0.0223479	0.0265308	0.3996	115803	multiple sclerosis || id:ieu-b-18	ieu-b-18	A	C	0.0779	0.1364	7	18702222	0.0171	5.22e-06	14732	CCL28_CCL28	GCST90274769	0.00140673	20.7503	6.12714e-06	TRUE	6.16409e-05
rs802281	6	124516990	G	T	0.0857758	0.0784947	0.2745	115803	multiple sclerosis || id:ieu-b-18	ieu-b-18	G	T	0.1305	0.9368	6	124516990	0.0294	9.05e-06	11786	IL-4_IL4	GCST90274813	0.00166892	19.6994	1.03117e-05	TRUE	9.81847e-05
rs8024256	15	26829521	G	A	-0.0146062	0.0179573	0.416	115803	multiple sclerosis || id:ieu-b-18	ieu-b-18	G	A	0.0562	0.3092	15	26829521	0.0121	3.41e-06	14736	CD40_CD40	GCST90274772	0.0014618	21.5696	5.71318e-06	TRUE	4.1334e-05
rs8026767	15	80260554	G	A	0.0071742	0.0188764	0.7039	115803	multiple sclerosis || id:ieu-b-18	ieu-b-18	G	A	0.0743	0.2595	15	80260554	0.0132	1.81e-08	14734	IL-12B_IL12B	GCST90274798	0.00214574	31.679	1.24737e-06	TRUE	2.32159e-07
rs8030121	15	51931074	A	G	-0.0238829	0.0162362	0.1413	115803	multiple sclerosis || id:ieu-b-18	ieu-b-18	A	G	0.0601	0.4519	15	51931074	0.0136	9.91e-06	11343	NRTN_NRTN	GCST90274828	0.00171868	19.5252	1.86846e-05	TRUE	0.000159132
rs8033310	15	24046105	T	C	-0.0686001	0.0678514	0.312	115803	multiple sclerosis || id:ieu-b-18	ieu-b-18	T	C	0.1332	0.9133	15	24046105	0.0286	3.2e-06	11343	NRTN_NRTN	GCST90274828	0.00190862	21.687	8.82705e-06	TRUE	3.46032e-05
rs8042883	15	66970271	C	T	-0.00139902	0.0158128	0.9295	115803	multiple sclerosis || id:ieu-b-18	ieu-b-18	C	T	0.0681	0.5496	15	66970271	0.0135	4.55e-07	11345	IL-33_IL33	GCST90274812	0.00223794	25.4419	6.75955e-08	TRUE	1.70707e-06
rs8049795	16	86395119	C	T	-0.00752827	0.0165654	0.6495	115803	multiple sclerosis || id:ieu-b-18	ieu-b-18	C	T	0.0538	0.4107	16	86395119	0.0119	6.15e-06	14744	CXCL6_CXCL6	GCST90274783	0.00138437	20.4367	1.7835e-06	TRUE	4.06118e-05
rs8052631	16	57167230	G	A	0.0102524	0.0403235	0.7993	115803	multiple sclerosis || id:ieu-b-18	ieu-b-18	G	A	0.1511	0.9463	16	57167230	0.027	2.19e-08	14295	CX3CL1_CX3CL1	GCST90274778	0.00218608	31.3142	5.58241e-07	TRUE	2.06714e-07
rs8064426	17	34819750	G	A	0.0651787	0.0254548	0.0104501	115803	multiple sclerosis || id:ieu-b-18	ieu-b-18	G	A	0.4104	0.1459	17	34819750	0.0173	2.11e-124	14295	CCL4_CCL4	GCST90274770	0.0378764	562.68	5.66155e-05	TRUE	1.79542e-101
rs8064909	17	74093726	C	T	0.0293258	0.0211963	0.1665	115803	multiple sclerosis || id:ieu-b-18	ieu-b-18	C	T	0.0608	0.4413	17	74093726	0.0135	6.68e-06	10281	IL10RB_IL10RB	GCST90274797	0.00196901	20.2794	1.65295e-05	TRUE	8.88585e-05
rs8068185	17	12248581	T	C	0.0413339	0.0225753	0.0671104	115803	multiple sclerosis || id:ieu-b-18	ieu-b-18	T	C	0.0732	0.8434	17	12248581	0.016	4.76e-06	14727	CCL11_CCL11	GCST90274764	0.00141922	20.9278	2.89482e-05	TRUE	0.000221772
rs8069322	17	54450134	A	G	-0.0390527	0.018535	0.0351196	115803	multiple sclerosis || id:ieu-b-18	ieu-b-18	A	G	0.0668	0.7222	17	54450134	0.0131	3.41e-07	14726	IL-8_IL8	GCST90274817	0.00176262	25.9987	3.83343e-05	TRUE	4.24907e-05
rs8081644	17	63476886	C	A	-0.0443039	0.044413	0.3185	115803	multiple sclerosis || id:ieu-b-18	ieu-b-18	C	A	0.101	0.9181	17	63476886	0.0223	5.92e-06	14286	uPA_PLAU	GCST90274847	0.00143384	20.5103	8.59306e-06	TRUE	8.10555e-05
rs8106345	19	58888317	A	G	0.0216636	0.0168404	0.1983	115803	multiple sclerosis || id:ieu-b-18	ieu-b-18	A	G	0.0592	0.5179	19	58888317	0.0127	3.14e-06	12404	HGF_HGF	GCST90274793	0.0017487	21.7253	1.42902e-05	TRUE	5.61781e-05
rs8108748	19	39286122	A	G	0.00783058	0.0203365	0.7002	115803	multiple sclerosis || id:ieu-b-18	ieu-b-18	A	G	0.066	0.1997	19	39286122	0.0148	8.22e-06	14288	SCF_KITLG	GCST90274833	0.00138992	19.884	1.28033e-06	TRUE	4.53324e-05
rs8112891	19	7434636	T	C	0.024595	0.0590819	0.6772	115803	multiple sclerosis || id:ieu-b-18	ieu-b-18	T	C	0.1179	0.9292	19	7434636	0.0262	6.8e-06	14288	SIRT2_SIRT2	GCST90274834	0.00141527	20.2472	1.49648e-06	TRUE	4.01975e-05
rs8116972	20	18299709	C	T	-0.0556184	0.0296571	0.0607393	115803	multiple sclerosis || id:ieu-b-18	ieu-b-18	C	T	0.0953	0.0804	20	18299709	0.0211	6.28e-06	14733	TWEAK_TNFSF12	GCST90274846	0.0013827	20.3968	3.03707e-05	TRUE	0.000291525
rs8136931	22	33031339	G	A	-0.076989	0.0551085	0.1624	115803	multiple sclerosis || id:ieu-b-18	ieu-b-18	G	A	0.1533	0.0337	22	33031339	0.0344	8.33e-06	14736	CXCL1_CXCL1	GCST90274779	0.00134587	19.8568	1.68539e-05	TRUE	0.000194033
rs8178484	21	34651253	C	T	-0.0243023	0.0179055	0.1747	115803	multiple sclerosis || id:ieu-b-18	ieu-b-18	C	T	0.426	0.5452	21	34651253	0.0117	1e-200	14286	IL10RB_IL10RB	GCST90274797	0.0849175	1325.52	1.59075e-05	TRUE	1.93624e-244
rs8178824	17	64224775	T	C	0.0570996	0.14029	0.684	115803	multiple sclerosis || id:ieu-b-18	ieu-b-18	T	C	0.2575	0.029	17	64224775	0.037	3.42e-12	14735	TRAIL_TNFSF10	GCST90274843	0.00327624	48.4275	1.43054e-06	TRUE	1.41758e-10
rs8191009	8	30545827	A	G	0.00893984	0.0232173	0.7002	115803	multiple sclerosis || id:ieu-b-18	ieu-b-18	A	G	0.0678	0.1998	8	30545827	0.0151	7.12e-06	14295	FGF-21_FGF21	GCST90274788	0.00140835	20.1579	1.28033e-06	TRUE	4.00508e-05
rs822335	9	5448218	C	T	-0.0371828	0.0177777	0.0364796	115803	multiple sclerosis || id:ieu-b-18	ieu-b-18	C	T	0.1295	0.3471	9	5448218	0.012	3.77e-27	14736	PD-L1_CD274	GCST90274832	0.00784113	116.444	3.7775e-05	TRUE	3.47407e-21
rs825264	2	222585468	G	A	0.0509782	0.0637213	0.4237	115803	multiple sclerosis || id:ieu-b-18	ieu-b-18	G	A	0.2119	0.0321	2	222585468	0.0453	2.9e-06	10291	LIF_LIF	GCST90274819	0.00212171	21.8767	5.52694e-06	TRUE	2.11826e-05
rs834971	1	100098055	G	A	0.0107421	0.0179571	0.5497	115803	multiple sclerosis || id:ieu-b-18	ieu-b-18	G	A	0.0614	0.3002	1	100098055	0.0128	1.61e-06	14728	FGF-19_FGF19	GCST90274787	0.00155989	23.0069	3.09024e-06	TRUE	1.59138e-05
rs841332	1	95171460	G	A	-0.000500125	0.0240369	0.9834	115803	multiple sclerosis || id:ieu-b-18	ieu-b-18	G	A	0.0721	0.8286	1	95171460	0.0154	2.84e-06	14727	CD6_CD6	GCST90274774	0.00148617	21.9164	3.73842e-09	TRUE	1.07595e-05
rs846654	2	10646611	C	T	0.012275	0.0166955	0.4622	115803	multiple sclerosis || id:ieu-b-18	ieu-b-18	C	T	0.0519	0.5786	2	10646611	0.0114	5.3e-06	14707	CSF-1_CSF1	GCST90274776	0.00140731	20.7236	4.66799e-06	TRUE	5.33916e-05
rs847767	6	40051588	A	G	-0.0291704	0.0244738	0.2333	115803	multiple sclerosis || id:ieu-b-18	ieu-b-18	A	G	0.077	0.8533	6	40051588	0.0168	4.58e-06	14733	CCL13_CCL13	GCST90274824	0.00142381	21.0041	1.22677e-05	TRUE	9.03557e-05
rs851168	1	223353343	A	G	-0.0149871	0.0189248	0.4284	115803	multiple sclerosis || id:ieu-b-18	ieu-b-18	A	G	0.0616	0.3247	1	223353343	0.0136	5.91e-06	12792	STAMPB_STAMBP	GCST90274837	0.00160121	20.5124	5.41574e-06	TRUE	5.19058e-05
rs851612	19	42769693	G	A	0.00631993	0.0384376	0.8694	115803	multiple sclerosis || id:ieu-b-18	ieu-b-18	G	A	0.1182	0.9405	19	42769693	0.0257	4.24e-06	14286	HGF_HGF	GCST90274793	0.00147848	21.1499	2.33453e-07	TRUE	1.84076e-05
rs851850	6	67085077	G	A	-0.0537303	0.0233326	0.0212902	115803	multiple sclerosis || id:ieu-b-18	ieu-b-18	G	A	0.0777	0.846	6	67085077	0.0163	1.87e-06	14288	CCL25_CCL25	GCST90274768	0.00158783	22.7199	4.5791e-05	TRUE	0.000189383
rs867063	6	44325149	T	C	0.00471108	0.0315232	0.8812	115803	multiple sclerosis || id:ieu-b-18	ieu-b-18	T	C	0.1175	0.078	6	44325149	0.0255	4.07e-06	11337	TNF_TNF	GCST90274839	0.00186932	21.2285	1.92871e-07	TRUE	1.35469e-05
rs870526	2	20369562	C	T	-0.0318003	0.0162624	0.0505301	115803	multiple sclerosis || id:ieu-b-18	ieu-b-18	C	T	0.0508	0.5377	2	20369562	0.0114	8.34e-06	14731	TWEAK_TNFSF12	GCST90274846	0.00134617	19.8545	3.30192e-05	TRUE	0.000401643
rs871910	10	7026672	C	T	-0.0212236	0.0198467	0.2849	115803	multiple sclerosis || id:ieu-b-18	ieu-b-18	C	T	0.0632	0.2256	10	7026672	0.0141	7.39e-06	14296	NT-3_NTF3	GCST90274829	0.00140337	20.0879	9.87518e-06	TRUE	0.000107509
rs873675	3	64991445	T	C	-0.00783058	0.0338204	0.8169	115803	multiple sclerosis || id:ieu-b-18	ieu-b-18	T	C	0.1234	0.0684	3	64991445	0.0234	1.34e-07	14742	MMP-1_MMP1	GCST90274826	0.00188288	27.8061	4.62933e-07	TRUE	1.02378e-06
rs906401	18	73700336	T	C	-0.00752827	0.0277276	0.786001	115803	multiple sclerosis || id:ieu-b-18	ieu-b-18	T	C	0.0941	0.9034	18	73700336	0.02	2.54e-06	14729	IL-8_IL8	GCST90274817	0.0015007	22.134	6.3658e-07	TRUE	1.43202e-05
rs909357	8	133902602	G	A	0.0433468	0.0299713	0.1481	115803	multiple sclerosis || id:ieu-b-18	ieu-b-18	G	A	0.1099	0.0772	8	133902602	0.0247	8.61e-06	11777	IL-13_IL13	GCST90274799	0.00167818	19.7937	1.80627e-05	TRUE	0.000145864
rs916776	16	26812516	T	G	-0.0018982	0.0196901	0.9232	115803	multiple sclerosis || id:ieu-b-18	ieu-b-18	T	G	0.0546	0.3883	16	26812516	0.0122	7.63e-06	14287	CXCL5_CXCL5	GCST90274782	0.00139996	20.0265	8.02557e-08	TRUE	2.79966e-05
rs9262670	6	31034990	T	C	-0.159906	0.0205151	6.46547e-15	115803	multiple sclerosis || id:ieu-b-18	ieu-b-18	T	C	0.0717	0.2343	6	31034990	0.0146	9.06e-07	12842	TGF-alpha_TGFA	GCST90274838	0.0018745	24.1138	0.000524375	TRUE	0.028149
rs9264796	6	31270311	A	G	-0.406864	0.0667078	1.06601e-09	115803	multiple sclerosis || id:ieu-b-18	ieu-b-18	A	G	0.1407	0.0716	6	31270311	0.0303	3.42e-06	12404	SCF_KITLG	GCST90274833	0.00173535	21.5592	0.000321139	TRUE	0.0119162
rs9264931	6	31275852	C	T	-0.176052	0.0264376	2.75423e-11	115803	multiple sclerosis || id:ieu-b-18	ieu-b-18	C	T	0.1048	0.8812	6	31274196	0.0191	4.09e-08	14736	OSM_OSM	GCST90274831	0.00203887	30.1021	0.000382789	TRUE	0.00340421
rs926646	20	20023326	T	C	0.0850762	0.0499021	0.0882206	115803	multiple sclerosis || id:ieu-b-18	ieu-b-18	T	C	0.1432	0.9545	20	20023326	0.0304	2.47e-06	14732	CCL13_CCL13	GCST90274824	0.00150392	22.186	2.50989e-05	TRUE	0.00011221
rs9270229	6	32558429	T	C	1.29353	0.0374916	1e-200	115803	multiple sclerosis || id:ieu-b-18	ieu-b-18	T	C	0.1212	0.1501	6	32556783	0.0255	2e-06	6252	IL-4_IL4	GCST90274813	0.00360031	22.5832	0.0101749	FALSE	0.00153588
rs9270551	6	32560501	A	G	-1.13103	0.0318456	1e-200	115803	multiple sclerosis || id:ieu-b-18	ieu-b-18	A	G	0.0749	0.7077	6	32560501	0.0153	9.81e-07	11344	IL-15RA_IL15RA	GCST90274800	0.00210813	23.961	0.0107754	FALSE	3.25032e-09
rs9272226	6	32602396	C	T	0.901895	0.03028	6.06736e-195	115803	multiple sclerosis || id:ieu-b-18	ieu-b-18	C	T	0.0933	0.6505	6	32602396	0.0118	2.64e-15	14733	CDCP1_CDCP1	GCST90274775	0.00422541	62.5087	0.0076028	FALSE	0.0107225
rs9274623	6	32635998	G	T	0.705017	0.0291803	5.7544e-129	115803	multiple sclerosis || id:ieu-b-18	ieu-b-18	G	T	0.076	0.215	6	32635998	0.0148	2.82e-07	14288	CCL20_CCL20	GCST90274766	0.00184218	26.3659	0.00501561	FALSE	0.00159594
rs9289590	3	139639117	C	T	-0.0244975	0.0218355	0.2619	115803	multiple sclerosis || id:ieu-b-18	ieu-b-18	C	T	0.0652	0.7033	3	139639117	0.0142	4.4e-06	12404	DNER_DNER	GCST90274785	0.00169676	21.0789	1.08693e-05	TRUE	5.99171e-05
rs9295562	6	22713651	C	T	0.00140098	0.0177813	0.9372	115803	multiple sclerosis || id:ieu-b-18	ieu-b-18	C	T	0.0651	0.3144	6	22713651	0.0141	3.89e-06	11771	TNFSF14_TNFSF14	GCST90274842	0.00180769	21.3133	5.36074e-08	TRUE	1.22498e-05
rs9303102	17	14221290	T	G	0.00120072	0.0731293	0.9869	115803	multiple sclerosis || id:ieu-b-18	ieu-b-18	T	G	0.2096	0.0231	17	14221290	0.0453	3.71e-06	12935	hGDNF_GDNF	GCST90274792	0.00165235	21.4052	2.32803e-09	TRUE	1.17889e-05
rs9303380	17	54117492	A	G	0.0648586	0.036827	0.0782096	115803	multiple sclerosis || id:ieu-b-18	ieu-b-18	A	G	0.1213	0.0494	17	54117492	0.0272	8.21e-06	14286	CCL11_CCL11	GCST90274764	0.00139017	19.8849	2.67842e-05	TRUE	0.000291632
rs930735	1	202185979	A	G	-0.00169856	0.0163186	0.9171	115803	multiple sclerosis || id:ieu-b-18	ieu-b-18	A	G	0.0579	0.547	1	202185979	0.0114	3.8e-07	14734	CST5_CST5	GCST90274777	0.0017477	25.7922	9.35586e-08	TRUE	2.06526e-06
rs9321271	6	131393771	C	A	-0.0342082	0.0481254	0.4772	115803	multiple sclerosis || id:ieu-b-18	ieu-b-18	C	A	0.157	0.9549	6	131393771	0.0325	1.36e-06	11779	IL-2RB_IL2RB	GCST90274811	0.00197726	23.3324	4.36312e-06	TRUE	1.16329e-05
rs9324105	14	29273195	C	T	0.0112632	0.0248751	0.6507	115803	multiple sclerosis || id:ieu-b-18	ieu-b-18	C	T	0.0775	0.1395	14	29273195	0.0175	9.49e-06	14285	CCL2_CCL2	GCST90274821	0.00137104	19.6095	1.77044e-06	TRUE	5.65006e-05
rs9327707	5	134512655	T	C	0.00707491	0.0168843	0.675199	115803	multiple sclerosis || id:ieu-b-18	ieu-b-18	T	C	0.059	0.3955	5	134512655	0.0118	5.73e-07	14710	CST5_CST5	GCST90274777	0.00169664	24.9966	1.51622e-06	TRUE	4.93866e-06
rs9349270	6	44043492	A	C	-0.0251803	0.0258067	0.3292	115803	multiple sclerosis || id:ieu-b-18	ieu-b-18	A	C	0.1055	0.1166	6	44043492	0.0188	2e-08	14296	VEGF_A_VEGFA	GCST90274848	0.00219796	31.4868	8.22131e-06	TRUE	6.74552e-07
rs9357723	6	51953097	A	G	0.00974735	0.0162453	0.5485	115803	multiple sclerosis || id:ieu-b-18	ieu-b-18	A	G	0.0522	0.4744	6	51953097	0.0116	6.8e-06	14735	CCL20_CCL20	GCST90274766	0.00137239	20.2473	3.10888e-06	TRUE	5.44887e-05
rs9366778	6	31269173	G	A	0.172608	0.016888	1.60103e-24	115803	multiple sclerosis || id:ieu-b-18	ieu-b-18	G	A	0.0605	0.4075	6	31269173	0.0115	1.43e-07	14735	CXCL9_CXCL9	GCST90274784	0.00187478	27.673	0.000901284	TRUE	0.128525
rs937341	12	125093430	T	G	-0.00642057	0.0214603	0.7648	115803	multiple sclerosis || id:ieu-b-18	ieu-b-18	T	G	0.066	0.7719	12	125093430	0.0146	6.17e-06	14288	CXCL1_CXCL1	GCST90274779	0.0014282	20.4325	7.72971e-07	TRUE	3.12011e-05
rs9381118	6	41985436	T	C	0.00350614	0.0188962	0.8528	115803	multiple sclerosis || id:ieu-b-18	ieu-b-18	T	C	0.0643	0.2577	6	41985436	0.0136	2.27e-06	14285	FIt3L_FLT3LG	GCST90274791	0.00156237	22.3503	2.97302e-07	TRUE	1.09384e-05
rs9385692	6	134819263	C	T	-0.0104453	0.0310784	0.736801	115803	multiple sclerosis || id:ieu-b-18	ieu-b-18	C	T	0.0934	0.903	6	134819263	0.0211	9.58e-06	14286	uPA_PLAU	GCST90274847	0.00136969	19.5915	9.75465e-07	TRUE	4.83008e-05
rs9409461	9	94530989	A	G	0.0297378	0.0163613	0.0691305	115803	multiple sclerosis || id:ieu-b-18	ieu-b-18	A	G	0.0528	0.4811	9	94530989	0.0119	9.12e-06	14288	hGDNF_GDNF	GCST90274792	0.00137596	19.684	2.85271e-05	TRUE	0.000340227
rs9425728	1	173492229	T	G	-0.038836	0.0186186	0.0369896	115803	multiple sclerosis || id:ieu-b-18	ieu-b-18	T	G	0.0664	0.2727	1	173492229	0.015	9.57e-06	11345	IL-4_IL4	GCST90274813	0.00172425	19.5919	3.75704e-05	TRUE	0.000318409
rs9429422	1	112467126	T	C	-0.0144032	0.0189828	0.448	115803	multiple sclerosis || id:ieu-b-18	ieu-b-18	T	C	0.0601	0.2633	1	112467126	0.0135	8.51e-06	14288	CXCL5_CXCL5	GCST90274782	0.00138519	19.8162	4.97145e-06	TRUE	7.89829e-05
rs9433760	1	101733215	A	G	-0.0466927	0.0295845	0.1145	115803	multiple sclerosis || id:ieu-b-18	ieu-b-18	A	G	0.1023	0.0841	1	101733215	0.0224	4.95e-06	11788	FGF-5_FGF5	GCST90274790	0.00176623	20.8536	2.15104e-05	TRUE	0.000109094
rs9455923	6	168345756	A	G	-0.0211215	0.0167384	0.207	115803	multiple sclerosis || id:ieu-b-18	ieu-b-18	A	G	0.0537	0.4261	6	168345756	0.0115	3.02e-06	14734	CST5_CST5	GCST90274777	0.00147771	21.8019	1.375e-05	TRUE	7.10465e-05
rs9457226	6	167250912	A	G	-0.121155	0.0692181	0.0800608	115803	multiple sclerosis || id:ieu-b-18	ieu-b-18	A	G	0.1911	0.0282	6	167250912	0.0429	8.41e-06	11786	IL-5_IL5	GCST90274814	0.00168078	19.8396	2.64557e-05	TRUE	0.000207089
rs9470247	6	36262483	G	A	-0.0106432	0.0305791	0.7278	115803	multiple sclerosis || id:ieu-b-18	ieu-b-18	G	A	0.1026	0.9246	6	36262483	0.0232	9.76e-06	14288	TWEAK_TNFSF12	GCST90274846	0.00136695	19.555	1.04612e-06	TRUE	4.99612e-05
rs9472032	6	43294041	A	C	-0.0380662	0.0265019	0.1509	115803	multiple sclerosis || id:ieu-b-18	ieu-b-18	A	C	0.0968	0.1006	6	43294041	0.0214	6.09e-06	11793	IL-10RA_IL10RA	GCST90274796	0.00173199	20.4574	1.78158e-05	TRUE	0.000108438
rs9479501	6	153400418	T	G	-0.00826574	0.0202137	0.6826	115803	multiple sclerosis || id:ieu-b-18	ieu-b-18	T	G	0.0629	0.2135	6	153400418	0.0137	4.41e-06	14729	Beta-NGF_NGF	GCST90274762	0.00142911	21.0766	1.44397e-06	TRUE	2.84316e-05
rs948962	11	76919478	A	C	-0.0138043	0.0167263	0.4092	115803	multiple sclerosis || id:ieu-b-18	ieu-b-18	A	C	0.0544	0.4764	11	76919478	0.0119	4.84e-06	14736	CCL8_CCL8	GCST90274822	0.00141615	20.8951	5.88185e-06	TRUE	5.64928e-05
rs9496445	6	143047898	T	C	-0.0376811	0.0224308	0.0929801	115803	multiple sclerosis || id:ieu-b-18	ieu-b-18	T	C	0.0853	0.1545	6	143047898	0.0181	2.44e-06	11768	ARTN_ARTN	GCST90274760	0.00188373	22.2058	2.43688e-05	TRUE	6.95008e-05
rs9524612	13	95429892	C	T	0.0413339	0.0321956	0.1992	115803	multiple sclerosis || id:ieu-b-18	ieu-b-18	C	T	0.072	0.177	13	95429892	0.0162	8.81e-06	14296	MMP-1_MMP1	GCST90274826	0.00137981	19.7503	1.42332e-05	TRUE	0.00016572
rs9526031	13	45595067	A	C	-0.0255703	0.0231376	0.2691	115803	multiple sclerosis || id:ieu-b-18	ieu-b-18	A	C	0.064	0.4882	13	45595067	0.012	9.64e-08	14288	CD40_CD40	GCST90274772	0.00198684	28.4405	1.05467e-05	TRUE	3.1077e-06
rs9530655	13	78006196	A	G	0.0239854	0.0573912	0.676	115803	multiple sclerosis || id:ieu-b-18	ieu-b-18	A	G	0.1539	0.0337	13	78006196	0.0343	7.23e-06	14724	CCL25_CCL25	GCST90274768	0.00136543	20.1294	1.50831e-06	TRUE	4.41652e-05
rs9540456	13	66085374	A	G	-0.0108587	0.0252049	0.6666	115803	multiple sclerosis || id:ieu-b-18	ieu-b-18	A	G	0.0926	0.8776	13	66085374	0.0181	3.12e-07	14295	MIP-1 alpha_CCL3	GCST90274825	0.00182762	26.17	1.60278e-06	TRUE	2.8402e-06
rs9548767	13	31511360	G	T	0.00712533	0.0194992	0.714801	115803	multiple sclerosis || id:ieu-b-18	ieu-b-18	G	T	0.0686	0.2251	13	31511360	0.0155	9.61e-06	11781	IL-10RA_IL10RA	GCST90274796	0.0016599	19.5844	1.15309e-06	TRUE	4.06362e-05
rs958402	8	97437587	T	C	0.00925702	0.0165313	0.5755	115803	multiple sclerosis || id:ieu-b-18	ieu-b-18	T	C	0.06	0.4233	8	97437587	0.0134	7.55e-06	11345	IL-10RA_IL10RA	GCST90274796	0.00176409	20.0455	2.70779e-06	TRUE	4.05789e-05
rs9597690	13	58788135	G	A	-0.0114344	0.0173595	0.5101	115803	multiple sclerosis || id:ieu-b-18	ieu-b-18	G	A	0.0531	0.646	13	58788135	0.0118	6.8e-06	14720	DNER_DNER	GCST90274785	0.00137379	20.2472	3.74661e-06	TRUE	5.91641e-05
rs9599159	13	67428046	C	T	0.0470916	0.137828	0.7326	115803	multiple sclerosis || id:ieu-b-18	ieu-b-18	C	T	0.175	0.9756	13	67428046	0.0387	6.13e-06	14730	Beta-NGF_NGF	GCST90274762	0.00138627	20.4454	1.00809e-06	TRUE	3.42722e-05
rs9603455	13	39431945	T	C	0.0573251	0.0501597	0.2531	115803	multiple sclerosis || id:ieu-b-18	ieu-b-18	T	C	0.1461	0.966	13	39431945	0.0327	7.9e-06	14743	VEGF_A_VEGFA	GCST90274848	0.00135217	19.9593	1.12788e-05	TRUE	0.000132007
rs9614693	22	45932279	T	C	0.0219389	0.0234257	0.349	115803	multiple sclerosis || id:ieu-b-18	ieu-b-18	T	C	0.0826	0.1679	22	45932279	0.0177	3.06e-06	11763	TNF_TNF	GCST90274839	0.00184796	21.7741	7.57406e-06	TRUE	3.1817e-05
rs962720	9	109490400	T	C	-0.00866237	0.0163391	0.596	115803	multiple sclerosis || id:ieu-b-18	ieu-b-18	T	C	0.0558	0.5837	9	109490400	0.0119	2.74e-06	14287	CST5_CST5	GCST90274777	0.00153662	21.9844	2.42719e-06	TRUE	2.16778e-05
rs9648464	7	4467714	T	C	-0.0062193	0.0170135	0.7147	115803	multiple sclerosis || id:ieu-b-18	ieu-b-18	T	C	0.0606	0.4384	7	4467714	0.0135	7.16e-06	11345	LIF_LIF	GCST90274819	0.00177297	20.1466	1.15394e-06	TRUE	3.00645e-05
rs9669611	12	6504098	T	C	-0.0118298	0.0205264	0.5644	115803	multiple sclerosis || id:ieu-b-18	ieu-b-18	T	C	0.0703	0.2853	12	6503786	0.015	2.78e-06	11783	TNFRSF9_TNFRSF9	GCST90274841	0.00186064	21.9611	2.86824e-06	TRUE	1.80305e-05
rs9682166	3	93520803	C	T	0.0294617	0.0390869	0.451	115803	multiple sclerosis || id:ieu-b-18	ieu-b-18	C	T	0.1481	0.0532	3	93520803	0.0334	9.24e-06	9453	ARTN_ARTN	GCST90274760	0.00207561	19.6574	4.90613e-06	TRUE	5.02665e-05
rs9685374	4	119751261	G	A	0.0141001	0.0194768	0.4691	115803	multiple sclerosis || id:ieu-b-18	ieu-b-18	G	A	0.0618	0.2721	4	119751261	0.0134	3.99e-06	14286	IL10RB_IL10RB	GCST90274797	0.00148666	21.267	4.5258e-06	TRUE	3.95716e-05
rs9691968	7	153635380	A	C	0.0134906	0.0190179	0.4781	115803	multiple sclerosis || id:ieu-b-18	ieu-b-18	A	C	0.0646	0.2505	7	153635380	0.0134	1.43e-06	14735	CD6_CD6	GCST90274774	0.00157478	23.2379	4.34533e-06	TRUE	1.70225e-05
rs972492	5	37903927	C	A	0.00149888	0.0301117	0.9603	115803	multiple sclerosis || id:ieu-b-18	ieu-b-18	C	A	0.0936	0.1404	5	37903927	0.0184	3.64e-07	12412	IL-8_IL8	GCST90274817	0.00208051	25.873	2.13969e-08	TRUE	1.45902e-06
rs976083	6	46064645	A	G	0.0396053	0.0164983	0.01637	115803	multiple sclerosis || id:ieu-b-18	ieu-b-18	A	G	0.06	0.4237	6	46064645	0.0134	7.55e-06	11345	TNFSF14_TNFSF14	GCST90274842	0.00176409	20.0455	4.97616e-05	TRUE	0.000378808
rs9804965	12	74902158	C	A	0.036139	0.0432143	0.403	115803	multiple sclerosis || id:ieu-b-18	ieu-b-18	C	A	0.1927	0.0662	12	74902158	0.0361	9.4e-08	9265	ST1A1_SULT1A1	GCST90274836	0.00306598	28.4876	6.03924e-06	TRUE	9.3216e-07
rs9811380	3	128321226	G	A	-0.0594946	0.0195186	0.00230298	115803	multiple sclerosis || id:ieu-b-18	ieu-b-18	G	A	0.0584	0.7146	3	128321226	0.0131	8.27e-06	14284	CCL2_CCL2	GCST90274821	0.00138941	19.8711	8.02252e-05	TRUE	0.00139909
rs9815073	3	188115682	A	C	0.0593061	0.0202902	0.00346801	115803	multiple sclerosis || id:ieu-b-18	ieu-b-18	A	C	0.2861	0.3539	3	188115682	0.013	2.43e-107	14287	IL-12B_IL12B	GCST90274798	0.0327891	484.271	7.37703e-05	TRUE	3.32871e-86
rs9817113	3	151178393	T	C	0.25903	0.0782839	0.000936807	115803	multiple sclerosis || id:ieu-b-18	ieu-b-18	T	C	0.1541	0.0446	3	151178393	0.0346	8.44e-06	11790	IL-20RA_IL20RA	GCST90274808	0.00167961	19.8326	9.4537e-05	TRUE	0.00121379
rs9825982	3	132617822	A	G	-0.0120726	0.0171277	0.4809	115803	multiple sclerosis || id:ieu-b-18	ieu-b-18	A	G	0.059	0.356	3	132612790	0.0133	9.16e-06	12196	CCL25_CCL25	GCST90274768	0.00161095	19.6757	4.29032e-06	TRUE	6.32619e-05
rs9859317	3	64683150	G	A	-0.00531409	0.0173511	0.759401	115803	multiple sclerosis || id:ieu-b-18	ieu-b-18	G	A	0.0549	0.3489	3	64683150	0.0124	9.54e-06	14287	FGF-23_FGF23	GCST90274789	0.00137014	19.5993	8.10011e-07	TRUE	4.61344e-05
rs9881117	3	123702960	G	A	0.0179381	0.0178122	0.3139	115803	multiple sclerosis || id:ieu-b-18	ieu-b-18	G	A	0.0656	0.3094	3	123702960	0.0141	3.28e-06	11791	IL-13_IL13	GCST90274799	0.00183241	21.6419	8.75793e-06	TRUE	3.71822e-05
rs9889517	17	4704175	A	G	-0.0158246	0.0186674	0.3966	115803	multiple sclerosis || id:ieu-b-18	ieu-b-18	A	G	0.0609	0.4783	17	4704175	0.0121	4.83e-07	14288	CCL8_CCL8	GCST90274822	0.0017698	25.3281	6.20559e-06	TRUE	7.97469e-06
rs9911791	17	34820996	A	G	0.0539283	0.0235368	0.0219498	115803	multiple sclerosis || id:ieu-b-18	ieu-b-18	A	G	0.176	0.8208	17	34820996	0.0162	1.71e-27	14295	MIP-1 alpha_CCL3	GCST90274825	0.00818917	118.014	4.53322e-05	TRUE	2.65455e-21
rs9913313	17	15740146	C	T	-0.0453112	0.0300274	0.1313	115803	multiple sclerosis || id:ieu-b-18	ieu-b-18	C	T	0.0836	0.344	17	15740146	0.0183	4.92e-06	7957	TNF_TNF	GCST90274839	0.00261591	20.8642	1.96632e-05	TRUE	5.48963e-05
rs9921181	16	80775714	G	A	0.0101483	0.0167333	0.544201	115803	multiple sclerosis || id:ieu-b-18	ieu-b-18	G	A	0.0606	0.4465	16	80775714	0.0128	2.2e-06	11786	IL-2RB_IL2RB	GCST90274811	0.00189816	22.4105	3.17621e-06	TRUE	1.53123e-05
rs9928464	16	77742082	T	G	-0.0253753	0.0401424	0.5273	115803	multiple sclerosis || id:ieu-b-18	ieu-b-18	T	G	0.1233	0.0736	16	77742082	0.0278	9.2e-06	11345	TSLP_TSLP	GCST90274845	0.00173093	19.668	3.45066e-06	TRUE	5.29477e-05
rs9940390	16	80051931	C	T	-0.0138043	0.0185881	0.4577	115803	multiple sclerosis || id:ieu-b-18	ieu-b-18	C	T	0.0818	0.7358	16	80051931	0.0133	7.73e-10	14286	CCL11_CCL11	GCST90274764	0.00264085	37.8218	4.7626e-06	TRUE	2.79748e-08
rs9941952	22	25646493	T	C	-0.0497156	0.116176	0.6687	115803	multiple sclerosis || id:ieu-b-18	ieu-b-18	T	C	0.0765	0.7151	22	25646493	0.0167	4.63e-06	11774	ARTN_ARTN	GCST90274760	0.00177907	20.9805	1.58139e-06	TRUE	2.31059e-05
rs9942602	7	17977054	T	C	0.0137947	0.0166436	0.4072	115803	multiple sclerosis || id:ieu-b-18	ieu-b-18	T	C	0.0618	0.4922	7	17977054	0.0117	1.28e-07	14728	CCL2_CCL2	GCST90274821	0.00189077	27.8963	5.93219e-06	TRUE	2.66953e-06
rs9946923	18	76523646	T	C	0.0176434	0.0505178	0.726901	115803	multiple sclerosis || id:ieu-b-18	ieu-b-18	T	C	0.172	0.9707	18	76523646	0.0376	4.77e-06	13230	OPG_TNFRSF11B	GCST90274830	0.00157919	20.9226	1.05333e-06	TRUE	2.44083e-05
rs9962377	18	70105531	C	T	-0.0123763	0.022543	0.583001	115803	multiple sclerosis || id:ieu-b-18	ieu-b-18	C	T	0.0905	0.1483	18	70105531	0.0186	1.14e-06	11793	TNFSF14_TNFSF14	GCST90274842	0.00200344	23.67	2.60282e-06	TRUE	7.95792e-06
rs9962377	18	70105531	C	T	-0.0123763	0.022543	0.583001	115803	multiple sclerosis || id:ieu-b-18	ieu-b-18	C	T	0.0843	0.1481	18	70105531	0.0186	5.84e-06	11793	AXIN1_AXIN1	GCST90274761	0.0017388	20.5379	2.60282e-06	TRUE	3.33798e-05
rs9965402	18	26624891	A	G	-0.00521357	0.0284898	0.8548	115803	multiple sclerosis || id:ieu-b-18	ieu-b-18	A	G	0.0918	0.9081	18	26624891	0.0201	4.94e-06	14729	IL-12B_IL12B	GCST90274798	0.00141418	20.8562	2.89187e-07	TRUE	2.24615e-05
rs9967959	21	28101979	T	G	-0.0351741	0.0234787	0.1341	115803	multiple sclerosis || id:ieu-b-18	ieu-b-18	T	G	0.0718	0.1718	21	28101979	0.0152	2.32e-06	14731	DNER_DNER	GCST90274785	0.00151242	22.3102	1.9381e-05	TRUE	7.99968e-05
rs9968876	6	100087282	G	T	0.0400931	0.0281794	0.1548	115803	multiple sclerosis || id:ieu-b-18	ieu-b-18	G	T	0.1046	0.8991	6	100087282	0.0221	2.21e-06	11774	CCL7_CCL7	GCST90274823	0.00189902	22.3978	1.74806e-05	TRUE	4.59738e-05
rs9974115	21	37867322	A	C	-0.0391567	0.0230909	0.089929	115803	multiple sclerosis || id:ieu-b-18	ieu-b-18	A	C	0.0758	0.8308	21	37867322	0.0169	7.28e-06	14295	FGF-21_FGF21	GCST90274788	0.0014053	20.1143	2.48318e-05	TRUE	0.000244292
rs9975090	21	43024340	A	G	-0.0281937	0.0172364	0.1019	115803	multiple sclerosis || id:ieu-b-18	ieu-b-18	A	G	0.0551	0.5972	21	43024340	0.0123	7.48e-06	14296	IL-10_IL10	GCST90274795	0.00140175	20.0647	2.31041e-05	TRUE	0.000230661
rs9976282	21	39593226	G	A	-0.00591747	0.0502192	0.9062	115803	multiple sclerosis || id:ieu-b-18	ieu-b-18	G	A	0.1678	0.0333	21	39593226	0.0345	1.15e-06	14722	CCL11_CCL11	GCST90274764	0.00160429	23.653	1.199e-07	TRUE	5.624e-06
rs9981489	21	25498266	T	C	0.0306654	0.0538439	0.569	115803	multiple sclerosis || id:ieu-b-18	ieu-b-18	T	C	0.1127	0.0652	21	25498266	0.0254	9.12e-06	14295	CX3CL1_CX3CL1	GCST90274778	0.0013753	19.6843	2.80098e-06	TRUE	6.44153e-05
rs9993874	4	55046724	G	A	0.0217345	0.0164269	0.1858	115803	multiple sclerosis || id:ieu-b-18	ieu-b-18	G	A	0.0582	0.4883	4	55046724	0.0125	3.22e-06	12403	CD40_CD40	GCST90274772	0.00174478	21.6748	1.51171e-05	TRUE	6.02602e-05

## Sheet: Supplementary Table 2
Supplementary Table 2. Detailed information of genetic instruments of multiple sclerosisfor effect on 91 plasma proteins
SNP	chr.exposure	pos.exposure	effect_allele.exposure	other_allele.exposure	beta.exposure	se.exposure	pval.exposure	F.exposure	ncase.exposure	ncontrol.exposure	samplesize.exposure	mr_keep.exposure	id.exposure
rs10801908	1	117090493	C	T	0.21495	0.0263631	3.53671e-16	66.4786	47429	68374	115803	TRUE	ieu-b-18
rs59655222	1	200875897	T	C	0.123191	0.0186277	3.75837e-11	43.736	47429	68374	115803	TRUE	ieu-b-18
rs478093	1	120255126	G	A	0.105138	0.0179039	4.29596e-09	34.4845	47429	68374	115803	TRUE	ieu-b-18
rs3737798	1	160389984	A	G	0.0871864	0.0165588	1.40001e-07	27.723	47429	68374	115803	TRUE	ieu-b-18
rs74449127	1	101290432	A	G	0.196964	0.0255798	1.36113e-14	59.2897	47429	68374	115803	TRUE	ieu-b-18
rs10914539	1	32715641	T	G	0.133189	0.0265673	5.35205e-07	25.1329	47429	68374	115803	TRUE	ieu-b-18
rs9308424	1	212877776	G	A	0.0912385	0.0188748	1.339e-06	23.3664	47429	68374	115803	TRUE	ieu-b-18
rs17313062	1	160717741	A	G	0.0850762	0.0181119	2.637e-06	22.0642	47429	68374	115803	TRUE	ieu-b-18
rs6670198	1	2520527	T	C	0.145026	0.0176423	2.02908e-16	67.5743	47429	68374	115803	TRUE	ieu-b-18
rs2317231	1	157686337	G	T	0.100569	0.0167449	1.902e-09	36.0714	47429	68374	115803	TRUE	ieu-b-18
rs35486093	1	85729820	G	A	0.179486	0.0280638	1.59901e-10	40.9042	47429	68374	115803	TRUE	ieu-b-18
rs11809700	1	93152635	T	C	0.144448	0.0183508	3.5051e-15	61.9602	47429	68374	115803	TRUE	ieu-b-18
rs13428812	2	25492467	G	A	0.0820781	0.0176194	3.18698e-06	21.7006	47429	68374	115803	TRUE	ieu-b-18
rs62195662	2	209561980	C	T	0.48776	0.0945293	2.47098e-07	26.6244	47429	68374	115803	TRUE	ieu-b-18
rs35540610	2	231121829	C	T	0.135143	0.0193517	2.87872e-12	48.7696	47429	68374	115803	TRUE	ieu-b-18
rs1177228	2	61242410	G	A	0.107418	0.0186591	8.56702e-09	33.1415	47429	68374	115803	TRUE	ieu-b-18
rs7592560	2	68647001	A	G	0.10409	0.016508	2.87402e-10	39.7584	47429	68374	115803	TRUE	ieu-b-18
rs12478539	2	43355324	G	C	0.123191	0.0186905	4.36616e-11	43.4426	47429	68374	115803	TRUE	ieu-b-18
rs12612620	2	112488876	A	G	0.211833	0.036063	4.255e-09	34.5035	47429	68374	115803	TRUE	ieu-b-18
rs1014486	3	159691112	C	T	0.10508	0.016368	1.36399e-10	41.2144	47429	68374	115803	TRUE	ieu-b-18
rs2289746	3	105455955	C	T	0.085168	0.0176915	1.47901e-06	23.1752	47429	68374	115803	TRUE	ieu-b-18
rs6763437	3	119145390	G	A	0.779141	0.132145	3.72203e-09	34.7641	47429	68374	115803	TRUE	ieu-b-18
rs11711621	3	169524016	C	T	0.10427	0.0192017	5.62795e-08	29.4876	47429	68374	115803	TRUE	ieu-b-18
rs1145160	3	9250645	A	C	0.0820407	0.01735	2.261e-06	22.3594	47429	68374	115803	TRUE	ieu-b-18
rs2681424	3	121769522	T	C	0.121155	0.0165779	2.70707e-13	53.4101	47429	68374	115803	TRUE	ieu-b-18
rs13327021	3	27783015	T	C	0.115186	0.0171219	1.72703e-11	45.258	47429	68374	115803	TRUE	ieu-b-18
rs9844930	3	56953174	A	C	0.0804511	0.0173903	3.724e-06	21.4018	47429	68374	115803	TRUE	ieu-b-18
rs9878602	3	71535338	T	G	0.0836056	0.0162332	2.601e-07	26.5254	47429	68374	115803	TRUE	ieu-b-18
rs4325907	3	101749022	C	T	0.099268	0.0168311	3.68197e-09	34.7851	47429	68374	115803	TRUE	ieu-b-18
rs1992382	3	16928092	G	A	0.151862	0.0321775	2.36401e-06	22.2738	47429	68374	115803	TRUE	ieu-b-18
rs438613	3	28072086	C	T	0.138021	0.0166057	9.43409e-17	69.0838	47429	68374	115803	TRUE	ieu-b-18
rs6837324	4	48127262	G	A	0.0863207	0.0168809	3.16199e-07	26.148	47429	68374	115803	TRUE	ieu-b-18
rs9992763	4	109058718	G	T	0.0900341	0.0164612	4.51398e-08	29.9151	47429	68374	115803	TRUE	ieu-b-18
rs2007403	4	106131210	T	C	0.0813185	0.0169262	1.55299e-06	23.0813	47429	68374	115803	TRUE	ieu-b-18
rs2705616	4	87862396	C	G	0.082621	0.0163503	4.345e-07	25.5346	47429	68374	115803	TRUE	ieu-b-18
rs17051321	4	122119449	T	C	0.0946404	0.0188222	4.95302e-07	25.2821	47429	68374	115803	TRUE	ieu-b-18
rs7698247	4	40192049	G	A	0.0893778	0.0189331	2.35001e-06	22.2852	47429	68374	115803	TRUE	ieu-b-18
rs67111717	5	176790162	G	A	0.0955829	0.0190107	4.95998e-07	25.2793	47429	68374	115803	TRUE	ieu-b-18
rs10063294	5	35877505	G	A	0.0990472	0.0162642	1.13e-09	37.0868	47429	68374	115803	TRUE	ieu-b-18
rs11749040	5	40396425	A	G	0.196745	0.0233464	3.53997e-17	71.0179	47429	68374	115803	TRUE	ieu-b-18
rs9327104	5	118883648	G	A	0.310337	0.0614507	4.41398e-07	25.5043	47429	68374	115803	TRUE	ieu-b-18
rs2546890	5	158759900	A	G	0.116983	0.0164181	1.03896e-12	50.7691	47429	68374	115803	TRUE	ieu-b-18
rs7731626	5	55444683	G	A	0.0929437	0.0198535	2.848e-06	21.9162	47429	68374	115803	TRUE	ieu-b-18
rs2084007	5	133891282	C	T	0.0793656	0.0163184	1.153e-06	23.6543	47429	68374	115803	TRUE	ieu-b-18
rs9393975	6	29802217	T	A	0.766351	0.0431552	1.49383e-70	315.347	47429	68374	115803	TRUE	ieu-b-18
rs743771	6	32976909	C	A	0.0993927	0.0162027	8.55205e-10	37.63	47429	68374	115803	TRUE	ieu-b-18
rs4707386	6	88406656	G	A	0.0874613	0.0189779	4.05397e-06	21.2391	47429	68374	115803	TRUE	ieu-b-18
rs72928038	6	90976768	A	G	0.160521	0.0247614	9.00949e-11	42.0255	47429	68374	115803	TRUE	ieu-b-18
rs2857700	6	31572481	T	C	0.767224	0.0237495	1e-200	1043.6	47429	68374	115803	TRUE	ieu-b-18
rs9277647	6	33083750	C	T	0.213812	0.0211677	5.47394e-24	102.027	47429	68374	115803	TRUE	ieu-b-18
rs1738074	6	159465977	C	T	0.113729	0.0167056	9.90832e-12	46.3466	47429	68374	115803	TRUE	ieu-b-18
rs56272720	6	135532832	G	A	0.478681	0.0913996	1.63001e-07	27.4286	47429	68374	115803	TRUE	ieu-b-18
rs4896153	6	135833463	T	A	0.138343	0.0187589	1.64589e-13	54.3876	47429	68374	115803	TRUE	ieu-b-18
rs4947255	6	32207483	C	T	0.552217	0.0555038	2.54273e-23	98.9861	47429	68374	115803	TRUE	ieu-b-18
rs114872782	6	32241452	C	T	2.45044	0.255159	7.72147e-22	92.2288	47429	68374	115803	TRUE	ieu-b-18
rs16822584	6	32407537	C	T	0.292968	0.0559016	1.59901e-07	27.4658	47429	68374	115803	TRUE	ieu-b-18
rs62420820	6	137438057	A	G	0.137237	0.0187505	2.49574e-13	53.5694	47429	68374	115803	TRUE	ieu-b-18
rs58546351	6	32483611	A	G	1.89446	0.0531758	1e-200	1269.24	47429	68374	115803	TRUE	ieu-b-18
rs12211604	6	7100029	G	A	0.0931026	0.0178614	1.86299e-07	27.1702	47429	68374	115803	TRUE	ieu-b-18
rs1997768	6	26217728	A	G	0.118227	0.0240739	9.06004e-07	24.118	47429	68374	115803	TRUE	ieu-b-18
rs11762408	7	150373728	C	A	0.479706	0.10502	4.93003e-06	20.8644	47429	68374	115803	TRUE	ieu-b-18
rs60600003	7	37382465	G	T	0.133874	0.0264589	4.19904e-07	25.6005	47429	68374	115803	TRUE	ieu-b-18
rs2242508	7	56151489	A	G	0.0888312	0.0173251	2.939e-07	26.2893	47429	68374	115803	TRUE	ieu-b-18
rs354033	7	149289464	G	A	0.107957	0.0189431	1.20501e-08	32.4788	47429	68374	115803	TRUE	ieu-b-18
rs55970742	7	2441337	C	T	0.100373	0.017899	2.04998e-08	31.4468	47429	68374	115803	TRUE	ieu-b-18
rs10951042	7	3139417	C	T	0.0785339	0.0165201	1.996e-06	22.599	47429	68374	115803	TRUE	ieu-b-18
rs57532281	7	20488882	T	C	0.083599	0.0172896	1.32999e-06	23.3793	47429	68374	115803	TRUE	ieu-b-18
rs7385730	7	50318938	G	T	0.123279	0.0243183	3.99098e-07	25.6987	47429	68374	115803	TRUE	ieu-b-18
rs6990534	8	128814091	G	A	0.10714	0.018154	3.597e-09	34.8304	47429	68374	115803	TRUE	ieu-b-18
rs7830997	8	71442114	A	G	0.0841428	0.0171923	9.87006e-07	23.9533	47429	68374	115803	TRUE	ieu-b-18
rs28703878	8	79417222	G	A	0.133646	0.0214335	4.50703e-10	38.88	47429	68374	115803	TRUE	ieu-b-18
rs7855251	9	100868189	T	C	0.110109	0.0200898	4.23302e-08	30.0396	47429	68374	115803	TRUE	ieu-b-18
rs290260	9	93554953	C	T	0.103819	0.0213942	1.21801e-06	23.5484	47429	68374	115803	TRUE	ieu-b-18
rs1087056	10	31395761	A	G	0.0775292	0.0166266	3.11702e-06	21.7432	47429	68374	115803	TRUE	ieu-b-18
rs1250551	10	81059335	T	G	0.115748	0.0173687	2.66195e-11	44.4112	47429	68374	115803	TRUE	ieu-b-18
rs1112718	10	94479107	A	G	0.10562	0.0166876	2.46297e-10	40.0594	47429	68374	115803	TRUE	ieu-b-18
rs1323657	10	6072427	A	G	0.0766832	0.0167201	4.51201e-06	21.034	47429	68374	115803	TRUE	ieu-b-18
rs11256593	10	6117322	T	C	0.186314	0.0173516	6.78266e-27	115.295	47429	68374	115803	TRUE	ieu-b-18
rs34299154	10	64423416	C	A	0.257584	0.0546393	2.426e-06	22.2243	47429	68374	115803	TRUE	ieu-b-18
rs4944014	11	72527180	C	T	0.092488	0.0190259	1.167e-06	23.6309	47429	68374	115803	TRUE	ieu-b-18
rs61884005	11	14402930	C	G	0.134181	0.0250027	8.01992e-08	28.801	47429	68374	115803	TRUE	ieu-b-18
rs2269434	11	47360412	C	T	0.0861027	0.0171606	5.236e-07	25.1749	47429	68374	115803	TRUE	ieu-b-18
rs56232455	11	321235	A	G	0.15841	0.0281246	1.77701e-08	31.7243	47429	68374	115803	TRUE	ieu-b-18
rs12365699	11	118743286	G	A	0.143754	0.0228493	3.14601e-10	39.5817	47429	68374	115803	TRUE	ieu-b-18
rs6589706	11	118747813	A	G	0.0843411	0.0168845	5.87801e-07	24.9518	47429	68374	115803	TRUE	ieu-b-18
rs4939490	11	60793651	G	C	0.136627	0.0174104	4.24717e-15	61.5823	47429	68374	115803	TRUE	ieu-b-18
rs1204649	11	65702776	A	C	0.0879573	0.0166359	1.242e-07	27.9545	47429	68374	115803	TRUE	ieu-b-18
rs701006	12	58106836	G	A	0.113864	0.0168357	1.34896e-11	45.7415	47429	68374	115803	TRUE	ieu-b-18
rs7975763	12	123604053	T	C	0.121038	0.0209676	7.80405e-09	33.3231	47429	68374	115803	TRUE	ieu-b-18
rs1860545	12	6446777	A	G	0.116534	0.0170311	7.78753e-12	46.8188	47429	68374	115803	TRUE	ieu-b-18
rs3783196	13	42039288	C	A	0.0833296	0.0164904	4.344e-07	25.535	47429	68374	115803	TRUE	ieu-b-18
rs9591325	13	50811220	T	C	0.212366	0.0339891	4.15604e-10	39.0383	47429	68374	115803	TRUE	ieu-b-18
rs9557185	13	99895107	C	T	0.132956	0.0266336	5.97407e-07	24.9205	47429	68374	115803	TRUE	ieu-b-18
rs9599826	13	71894040	C	T	0.0768684	0.0162672	2.29699e-06	22.329	47429	68374	115803	TRUE	ieu-b-18
rs11624343	14	103859156	A	T	0.0841428	0.0169906	7.33398e-07	24.5254	47429	68374	115803	TRUE	ieu-b-18
rs11852059	14	52306091	C	A	0.0965109	0.0206692	3.02197e-06	21.8025	47429	68374	115803	TRUE	ieu-b-18
rs17124032	14	88546009	G	A	0.216803	0.0316224	7.08109e-12	47.0047	47429	68374	115803	TRUE	ieu-b-18
rs12147246	14	103265844	A	G	0.0993784	0.0169228	4.29398e-09	34.4857	47429	68374	115803	TRUE	ieu-b-18
rs34695601	14	76014298	T	C	0.109482	0.0197905	3.16497e-08	30.6036	47429	68374	115803	TRUE	ieu-b-18
rs12434551	14	69253364	A	T	0.103909	0.0162992	1.82802e-10	40.6419	47429	68374	115803	TRUE	ieu-b-18
rs6496663	15	90887584	C	A	0.100594	0.0181091	2.77799e-08	30.8568	47429	68374	115803	TRUE	ieu-b-18
rs62013236	15	79247482	C	T	0.125222	0.0263811	2.068e-06	22.5307	47429	68374	115803	TRUE	ieu-b-18
rs11629628	15	89261248	A	G	0.355675	0.0708008	5.07096e-07	25.2366	47429	68374	115803	TRUE	ieu-b-18
rs34550882	16	31274875	T	C	0.139492	0.0280354	6.50594e-07	24.7563	47429	68374	115803	TRUE	ieu-b-18
rs35703946	16	86021505	G	A	0.172524	0.02874	1.93798e-09	36.0351	47429	68374	115803	TRUE	ieu-b-18
rs3809627	16	30103160	C	A	0.0969515	0.0175395	3.24601e-08	30.5545	47429	68374	115803	TRUE	ieu-b-18
rs17724508	16	79350204	T	C	0.208071	0.0382407	5.29602e-08	29.6054	47429	68374	115803	TRUE	ieu-b-18
rs7190580	16	11403470	A	G	0.0980337	0.0179402	4.64301e-08	29.8604	47429	68374	115803	TRUE	ieu-b-18
rs6564681	16	79652720	C	T	0.0944206	0.018091	1.79701e-07	27.2401	47429	68374	115803	TRUE	ieu-b-18
rs415759	16	1066917	C	T	0.118784	0.0217558	4.76497e-08	29.8103	47429	68374	115803	TRUE	ieu-b-18
rs7200146	16	11213449	G	T	0.170788	0.0169488	7.00164e-24	101.54	47429	68374	115803	TRUE	ieu-b-18
rs8062446	16	57077094	T	C	0.0848006	0.0172163	8.41008e-07	24.2615	47429	68374	115803	TRUE	ieu-b-18
rs12925972	16	79111297	C	T	0.0945826	0.0170812	3.07298e-08	30.661	47429	68374	115803	TRUE	ieu-b-18
rs4796224	17	34842521	G	A	0.085449	0.0163132	1.62301e-07	27.4369	47429	68374	115803	TRUE	ieu-b-18
rs7207542	17	45697549	G	C	0.108765	0.0165268	4.66874e-11	43.3113	47429	68374	115803	TRUE	ieu-b-18
rs1026916	17	40529835	A	G	0.129653	0.0174305	1.02e-13	55.3281	47429	68374	115803	TRUE	ieu-b-18
rs2150879	17	57859210	G	A	0.103549	0.0164769	3.28897e-10	39.4949	47429	68374	115803	TRUE	ieu-b-18
rs9900529	17	73335776	C	G	0.0947646	0.0194553	1.11099e-06	23.7256	47429	68374	115803	TRUE	ieu-b-18
rs9955954	18	56348044	A	G	0.110038	0.0194511	1.539e-08	32.0035	47429	68374	115803	TRUE	ieu-b-18
rs11152081	18	56213438	G	A	0.0832376	0.0180118	3.81399e-06	21.3562	47429	68374	115803	TRUE	ieu-b-18
rs1077667	19	6668972	C	T	0.151862	0.021225	8.37336e-13	51.1921	47429	68374	115803	TRUE	ieu-b-18
rs11666263	19	10590684	A	G	0.102827	0.0180385	1.19501e-08	32.4948	47429	68374	115803	TRUE	ieu-b-18
rs6509314	19	47696626	T	C	0.100117	0.0199765	5.39399e-07	25.1175	47429	68374	115803	TRUE	ieu-b-18
rs4808760	19	18301979	C	G	0.13456	0.0186122	4.84061e-13	52.2681	47429	68374	115803	TRUE	ieu-b-18
rs1465697	19	49837246	T	C	0.124317	0.0187656	3.47937e-11	43.887	47429	68374	115803	TRUE	ieu-b-18
rs6032662	20	44734310	C	T	0.133831	0.0183292	2.84512e-13	53.3122	47429	68374	115803	TRUE	ieu-b-18
rs6742	20	62374441	C	T	0.159309	0.0301763	1.297e-07	27.8707	47429	68374	115803	TRUE	ieu-b-18
rs6012503	20	47251852	G	A	0.0877389	0.01675	1.622e-07	27.4381	47429	68374	115803	TRUE	ieu-b-18
rs2248461	20	52792202	G	A	0.108142	0.0174165	5.32599e-10	38.5538	47429	68374	115803	TRUE	ieu-b-18
rs73902837	21	36464229	C	T	0.250837	0.0539438	3.32001e-06	21.6222	47429	68374	115803	TRUE	ieu-b-18
rs9977672	21	40463283	G	A	0.0922145	0.0191385	1.448e-06	23.2157	47429	68374	115803	TRUE	ieu-b-18
rs134490	22	28730175	T	C	0.131905	0.0265396	6.69098e-07	24.7021	47429	68374	115803	TRUE	ieu-b-18
rs9610458	22	22205353	T	C	0.114221	0.0165102	4.57404e-12	47.8616	47429	68374	115803	TRUE	ieu-b-18
rs140522	22	50971266	T	C	0.110596	0.017536	2.848e-10	39.7757	47429	68374	115803	TRUE	ieu-b-18
